# Supplementary material for: A New Muscarine-Containing Inosperma (Inocybaceae, Agaricales) Species Discovered From One Poisoning Incident Occurring in Tropical China
Source: Front Microbiol. 2022 Jul 4;13:923435. doi: 10.3389/fmicb.2022.923435 (PMC9290438; doi:10.3389/fmicb.2022.923435)
Supplement: Supplementary file 3 [file Data_Sheet_3.fasta]

>Zeng4737_holotype_hainanense
------------------------------------------ttagcattaatggcctgtatctcggtcggttcgttttccgggcctgtcatcgagttcttagaagagtggggactggagtctttggaagagaacgcacattcatcaacgtcgttcaccaaggtgtttgttaatggtgtttggatcggtgtccatcgtgatgcggctaaccttgtgaagaccctgaagaggttaaggagaagagacgacattagtacggagatttctgttgtcagagatattcgggaaagggaaatgcgggtatatactgatgcgggtcgggtttgcaggccactattcatcgtggaagatcaacagttaatcttgcaaaagaaacatatcaggtggctaaataatggggctgacgacgaagggcaagagttcaagtgggaacagttgatcaagggcggtatcatcgagcttctcgactctgaagaggaggagacagtcatgatctcgatgacgcccgaagacctggagaattcccggttgcaacagaggggtattgatcctcacgcaaacgatggcgagttcgaccctgctgcacgtttgaaggctggaactcacgcacatacttggacacattgtgagattcatccgagtatgattcttggcatttgtgccagtatcatcccattccccgaccataaccaggtgagtcaattacctt-------gaagttccttgt-acgaaacattaatcttattctatagtcgcctcgtaacacctaccagtctgc-aggatcattattgagat--acaacatga------c-aagttgttgctggccttcaccat---gggcaattgtgcacgct------tgttat-ttctca-ttttc--aca-tcc--tttgtgcat-cttc---tgtagatttg------------------------------------------gttt--agg--actgcttagcaggagtttga---------tttctct-tgcaggctttcc-ttattattt----cagatctatgt-------ttt---tttaaa--tac-tcc-agttg--t---------aattgaagggaaattg-aatggcacgtt-----tgtgtctt---taataat-------gcatatacaactttcagcaacggatctcttggctctcgcatcgatgaagaacgcagcgaaatgcgataagtaatgtgaattgcagaattcagtgaatcatcgaatctttgaacgcatcttgcgctccttgg-tattccgaggagcatgcctgtttgagtgtca--ttattata----tctcaaccatgtcta-tttatt--------ggatgtggcttggatct----gggact--------gtgcaggcct----tt---------attgg-tctgctctcctaaaatgaagagggtga------------ttttagtgtt--ga--accctacattagatgtgat----aact-attttgcatctgtgctgtagag----------------------------------------------tctg--------catg-atctaaac-----------------------------------------------------------------------------------------------------------------------------------------------------------------------------------------------------------------------------------------------------------------------------------------------------------------------------------------------------------------------------------------------------------------------------------------------------------aaagggaaacgcttgaagtcagtcacatt-ggttggaaatcaa-c--ttgcttttgcttggtgtactt-------tcc-a-tc-tgatgggtcagcatcaattttggttgctggataaagttc-ttgggaatgtggcatc-----ttt-ggatgtgttatagccctt-ggacgcatacagcagctgagattgaggaactcagcat---gc---c-gc-------aa-ggc----tggg------ctttgtccaca-t----aacgtgcttaggat-gctggcataatggctttaatcgacccgtcttgaaacacggaccaaggagtctaacatacctgcgagtg-tttgggtgg--aaaacccatgcgcgtaatgaaagtga--tggttgagat-ccctgtc--gt-ggggagcatcgacgcccagaccggacctt-ttgtgatggatctgc-ggtagagcatgtatgttgggacccgaaagatggtgaactatgcctgaatagggtgaagccagaggaaactctggtggaggctcgtagcgattctgacgtgcaaatcgatcgtcaaatttgggtataggggcgaaagactaatcgaaccatctagtagctggttcctgccgaagtttccctcaggatagcagaaactcg----tatcagatttatgtggtaaagcgaatgattagaggccttggggttgaaacaaccttaacctattctcaaactttaaatatgtaagaacaagctgtctcttga--ttggactgcttgg-cgattgagagtttctagtgggccatttttggtaagcagaactggcgatgc-gggatgaaccgaacgtgaggttaaggtgccggaattcacgc-tcatcagacaccacaaaaggtgttagttcatctagacagcaggacggtggccatggaagtcggaatccgctaaggagtgtgtaacaactcacctgccgaatgaactagccctgaaaatggatggcgc-ttaag-cg-tgatacccatacctca-ccgtcagt--gttgaagtgacgcactga-cgagtaggcaggcgtggaggtc---agtgaagaagcctaggc--------------------------
>Uncultured_L_GN3a
------------------------------------------------------------------------------------------------------------------------------------------------------------------------------------------------------------------------------------------------------------------------------------------------------------------------------------------------------------------------------------------------------------------------------------------------------------------------------------------------------------------------------------------------------------------------------------------------------------------------------------------------------------------------------------------------------------------------------------------------------------------------------------------------------------aaggatcattatcgagat----accac----------aagctgttgctca-----------------atcggtgcacgct------tgttat-tcttca-tttcc--aca-tcca--ctgtgcat--ccttt-tgtagatctg------------------------------------------gttt--ggg--actgctttgca----------------t-tcagtgt-tgcgggctttcc-ttgtgattt--ttcagatctatgtttt----------ttcata--tac-tcc-agtc-------------atttagaaggaatgtt--------------------gtaacaatgataatc-------gttaatacaactttcagcaacggatctcttggctctcgcatcgatgaagaacgcagcgaaatgcgataagtaatgtgaattgcagaattcagtgaatcatcgaatctttgaacgcatcttgcgctccttgg-tattctgaggagcatgcctgtttgagtgtca--tta--atat--ctctcaaccacacagt---------------gtgtgtggcttggactt----gggg----ttcgt-gtgcaggctt---------------gatgg-tctgctgccctgaaatgaatgcatgt-------------tg----------aa--cctgcatcttagatgtgata---accc--ctttgcatct------------------------------------------------tt-------gttg-------catca-tttgacccttga-cctcaaatcaggtaggactacccgctgaac-ttaag-----catat-caataagcggaggaaaagaaact-aacaaggattcccttagtaactgcgagtgaagtggg-agagctcaaatttgtaatctggcagtc-------cttgg-ctgtccgagttgtaatctagagaagtgc-tacc-tgtgctgga--ccgtgtaaaagtctcctggaatggagcatcacagagggtgagaatcccgtctttgacatggacta----ccagtgccatctaggtgtgctctcaaagagtcgagttgtttgggaatgcagctcaaaatgggtggtaaatgccatctaaagctaaatattggcgagagaccgatagcgaacaagtaccgtgagggaaagatgaaaagaactttggaaagagagttaaacagtacgtgaaattgctgaaagggaaacgcttgaagtcagtcgtgtc-aggcagaaatcaacct-ttgcttttgcttggtgtactt-------tct-g-tc-tgacgggtcagcatcagttttggtcgctggacaaagttc-tggggaatgtggcatc-----tta-ggatgtgttatagccctt-tgacatatacagcggctgagattgaggaactcagcac---gc---c-gc-------ga-ggc----tgggg----ctttggcccaca-t----aacgtgcttaggat-gctggcataatggctttaatcgacccgtcttgaaacacggaccaaggagtctaacatgcctgcgagtg-tttgggtgg--aaaacccatgcgcgtaatgaaagtga--tggttgagat-ccctgtc--gt-ggggagcatcgacgcccagactggacctt-ttgtgatggatctgc-ggtagagcatgcatgttgggacccgaaagatggtgaactatgcctgaatagggtgaagccagaggaaactctggtggaggctcgtagcgattctgacgtgcaaatcgatcgtcaaatttgggtataggggcgaaagactaatcgaa--------------------------------------------------------------------------------------------------------------------------------------------------------------------------------------------------------------------------------------------------------------------------------------------------------------------------------------------------------------------------------------------------------------------------------------------------------------------------------------------------------------------------------------
>LHJ200509
----------------------------------------------------------------------------------------------------------------------------------------------------------------------------------------------------------------------------------------------------------------------------------------------------------------------------------------------------------------------------------------------------------------------------------------------------------------------------------------------------------------------------------------------------------------------------------------------------------------------------------------------------------------------------------------------------------------------------------------------------------------------------------------------------------------------------------------g------a-cagttgttgctggcctcctt------ggtaattcgtgcacgct------tgttat-ttctca-tttac--aca-tcc--tttgtgcac-cttc---tgtagatttg------------------------------------------gttt--agg--actgcttagcaaggattgtca-----tc-taatctt-tgcaggctttcc-ttattactt----cagatctatgtttca----tt---tttgta--tac-tcc-tgtg---tt--------tatatgaaggcaattg-aatggcacactttgtgtgtctttt---atataat-------gcatatacaactttcagcaacggatctcttggctctcgcatcgatgaagaacgcagcgaaatgcgataagtaatgtgaattgcagaattcagtgaatcatcgaatctttgaacgcatcttgcgctccttgg-tattccgaggagcatgcctgtttgagtgtca--ttattata----tctcaaccatttcca-tttgtt-----tg-gaatatggcttggatct----ggga------gtt-atgcaggccc----ttt-----gtgttggg-tctgctctcctgaaatgaatgacagagaggatgacattttatctatgtt--ga--aacctgcattagatgtgat----aact-gttttgcatctatcctgtggga----------------------------------------------tctg--------catg-atctaaac------------------------------------------------------------------------------------------------------------------------------------------------------------------------------------------------------------------------------------------------------------------------------------------------------------------------------------------------------------------------------------------------------------------------------------------------------------------------------------------------------------------------------------------------------------------------------------------------------------------------------------------------------------------------------------------------------------------------------------------------------------------------------------------------------------------------------------------------------------------------------------------------------------------------------------------------------------------------------------------------------------------------------------------------------------------------------------------------------------------------------------------------------------------------------------------------------------------------------------------------------------------------------------------------------------------------------------------------------------------------------------------------------------------------------------------------------------------------------------------------------------------------------------------------------------------------------------------------------------------------
>Ivirosa_TBGT753
gctgagactcctgaaggtcaagcttgcggtcttgtgaagaatttggcattaatggcttgtatttcggtcggttcgttttccgggcctgtcattgagttcttagaagagtggggactggagtctttggaagagaacgcacattcatcgacgtcgttcaccaaggtgtttgttaatggtgtttggatcggtgtacatcgtgacgcggctaacctcgtgaagaccctgaagaggttaaggagaagagacgatattagtacggagatttctgttgtcagagatattcgggaaagggagatgcgggtatatactgatgcgggtcgggtttgcaggccactattcatcgtggaagatcaacagttgatcttgcaaaagaaacatatcaggtggctaaataatggggctgacgatgaagggcaagagttcaagtgggaacagttgatcaagggcggtatcatcgagcttcttgattctgaagaggaggagacagtcatgatctcgatgacgcccgaagacctggagaattcccggttgcaacagaggggcattgatcctcacgcaaacgatggcgagttcgatcctgctgcccgtttgaaggctggaactcacgcacatacttggacacattgcgagattcatccgagtatgattcttggcatttgtgccagtatcattcccttccccgaccataaccaggtaagtcaattaccct-------gaagttccttgt-atgaaacgttaatcatattttacagtcgcctcgtaacacctaccagtctgcaaggatcattattgagat--acaacatga------c-gagttgttgctggccttctctgtg--gggcaattgtgcacgct------tgttat-ttctca-tttac--aca-tcc--tttgtgcat-cttc---tgtagatttg------------------------------------------gttt--agg--actgcttagcaggggagagta-----tgacttctct-tgcaggctttcc-ttgttattt----cagatctatgtctta---tat---cttgta--tac-tcc-aata---t---------atatgaaggcaaattg-aatggcacatt-----tgtgtctt----tataat-------gcatatacaactttcagcaacggatctcttggctctcgcatcgatgaagaacgcagcgaaatgcgataagtaatgtgaattgcagaattcagtgaatcatcgaatctttgaacgcatcttgcgctccttgg-tattccgaggagcatgcctgtttgagtgtca--ttattcta----tctcaaccatttcta-tttgtt--------ggatatggcttggattt----gggatt--g-----ttgcaggct-----------------ttgg-tctgctcttctgaaatgaatgacagagagggtg--attttatctatgtt--g---aacctgcattagatgtgat----aact-attttgcatctatcctgtagg-----------------------------------------------tctg--------catg-atctaaac---------------------------------------ag-----catat-caataagcggaggaaaagaaact-aacaaggattcccatagtaactgcgagtgaagtgggataagctcaaatttgtaatctggcagtc-------cttgg-ctgtccgagttgtaatctagagaagtgcttacc-tgtgctgga--ccatgtacaagtctcctggaatggagcatcacagagggtgagaatcccgtctttgacatggacta----ccggtgctcc-taggtgtgctctcaaagagtcgagttgtttgggaatgcagctcaaaatgggtggtaaatgccatctaaagctaaatattggcgagagaccgatagcgaacaagtaccgtgagggaaagatgaaaagaactttggaaagagagttaaacagtacgtgaaattgctgaaagggaaacgcttgaagtcagtcgcatt-aggtggaaatcaacc--ttgcttttgcttggtgtactt-------tcc-t-tc-tgatgggtcagcatcaattttggttgctggataaggttc-ttgggaatgtggcatc-----ctt-ggatgtgttatagccctt-ggacgcatacagcagctgagattgaggaactcagcat---gc---c-gc-------aa-ggc----tggg-----cttttgtccaca-c----tacgtgcttaggat-gctggcataatggctttaatcgacccgtcttgaaacacggaccaaggagtctaacatacctgcgagtg-tttgggtgg--aaaacccatgcgcgtaatgaaagtga--tggttgagat-ccctgtc--gt-ggggagcatcgacgcccagaccggacctt-ttgtgatggatctgc-ggtagagcatgtatgttgggacccgaaagatggtgaactatgcctgaatagggtgaagccagaggaaactctggtggaggctcgtagcgattctgacgtgcaaatcgatcgtcaaatttgggtataggggcgaaagactaatcgaaccatctagtagctggttcctgccgaagtttccctcaggatagcagaaactcg----tatcagatttatgtggtaaagcgaatgattagaggccttggggttgaaacaaccttaacctattctcaaactttaaatatgtaagaacaagctgtctcttga--ttggactgcttgg-tgattgagagtttctagtgggccatttttggtaagcagaactggcgatgc-gggatgaaccgaacgtgaggttaaggtgccggaattcacgc-tcatcagacaccacaaaaggtgttagttcatctagacagcaggacggtggccatggaagtcggaatccgctaaggagtgtgtaacaactcacctgccgaatgaactagccctgaaaatggatggcgc-ttaag-cg-tgatacccatacctca-ccgtcagt--gttgaagtgatgcactga-cgagtaggcaggcgtggaggtc---agtgaagaagcctaggca-------------------------
>Ivirosa_CAL1383
---------------------------------------------------atggcttgtatttcggtcggttcgttttccgggcctgtcattgagttcttagaagagtggggactggagtctttggaagagaacgcacattcatcgacgtcgttcaccaaggtgtttgttaatggtgtttggatcggtgtacatcgtgacgcggctaacctcgtgaagaccctgaagaggttaaggagaagagacgatattagtacggagatttctgttgtcagagatattcgggaaagggagatgcgggtatatactgatgcgggtcgggtttgcaggccactattcatcgtggaagatcaacaattgatcttgcaaaagaaacatatcaggtggctaaataatggggctgacgatgaagggcaagagttcaagtgggaacagttgatcaagggcggtatcatcgagcttcttgattctgaagaggaggagacagtcatgatctcgatgacgcccgaagacctggagaattcccggttgcaacagaggggcattgatcctcacgcaaacgatggcgagttcgatcctgctgcccgtttgaaggctggaactcacgcacatacttggacacattgcgagattcatccgagtatgattcttggcatttgtgccagtatcattcccttccccgaccataaccaggtaagtcaattaccct-------ga-----------------------------------------------------------------------------------------------------------------------------------------------------------------------------------------------------------------------------------------------------------------------------cgggagagta-----tgacttctct-tgcaggctttcc-ttgttattt----cagatctatgtctta---tat---cttgta--tac-tcc-aata---t---------atatgaaggcaaattg-aatggcacatt-----tgtgtctt----tataat-------gcatatacaactttcagcaacggatctcttggctctcgcatcgatgaagaacgcagcgaaatgcgataagtaatgtgaattgcagaattcagtgaatcatcgaatctttgaacgcatcttgcgctccttgg-tattccgaggagcatgcctgtttgagtgtca--ttattcta----tctcaaccatttcta-tttgtt--------ggatatggcttggattt----gggatt--g-----ttgcaggct-----------------ttgg-tctgctcttctgaaatgaatgacagagagggtg--attttatctatgtt--g---aacctgcattagatgtgat----aact-attttgcatctatcctgtagg-----------------------------------------------tctg--------catg-atctaaac----------------------------------------------------------------------------------------------------------agtgggataagctcaaatttgtaatctggcagtc-------cttgg-ctgtccgagttgtaatctagagaagtgcttacc-tgtgctgga--ccatgtacaagtctcctggaatggagcatcacagagggtgagaatcccgtctttgacatggacta----ccggtgctcc-taggtgtgctctcaaagagtcgagttgtttgggaatgcagctcaaaatgggtggtaaatgccatctaaagctaaatattggcgagagaccgatagcgaacaagtaccgtgagggaaagatgaaaagaactttggaaagagagttaaacagtacgtgaaattgctgaaagggaaacgcttgaagtcagtcgcatt-aggtggaaatcaacc--ttgcttttgcttggtgtactt-------tcc-t-tc-tgatgggtcagcatcaattttggttgctggataaggttc-ttgggaatgtggcatc-----ctt-ggatgtgttatagccctt-ggacgcatacagcagctgagattgaggaactcagcat---gc---c-gc-------aa-ggc----tggg-----cttttgtccaca-c----tacgtgcttaggat-gctggcataatggctttaatcgacccgtcttgaaacacggaccaaggagtctaacatacctgcgagtg-tttgggtgg--aaaacccatgcgcgtaatgaaagtga--tggttgagat-ccctgtc--g----------------------------------------------------------------------------------------------------------------------------------------------------------------------------------------------------------------------------------------------------------------------------------------------------------------------------------------------------------------------------------------------------------------------------------------------------------------------------------------------------------------------------------------------------------------------------------------------------------------------------------------------------------------------------------------------------------------------------------------
>Iviridipes_I153
gcggagaccccagaaggtcaagcttgtggtcttgtgaagaatttggcattgatggcctgcatctctgttggttcattttctgggcctgtcattgagttcttggaagagtggggtctggaatcgttggaggagaatgcacattcatcaacaccgttcaccaaggtgtttgtcaatggcgtttggattggtgtacaccgcgatgcagccaaccttgtgaagactttgaagcgattgaggagaagagacgacattagtacggagatttcggttgtcagagatattcgagagagagagatgagggtatacacggatgcgggtcgagtttgcaggccgctattcattgtggaggatcaacagctggttttgcaaaaaaaacatgtcaggtggcttaataacggggttgatgaggaagggcaggagttcaaatgggagcagatgatcaagggtggcatcatcgagttacttgactccgaagaggaggaaacggtcatgatctcgatgacacctgaagacctggagaattcgcggttgcaacaaagagggattgatccccacgcgaatgacggcgaattcgatcctgctgctcgtttgaaggctgggactcatgcacatacttggacacattgcgaaattcatccaagcatgatccttggcatctgcgccagcatcattcccttccccgaccataaccaggcaagatagtcatttg--------aaattcatttt-acagagttttaa-actgcttcacagtcaccccgtaacacttaccaatctgcaaggatcattactgaagc----atcacga------t-gagttgttgctggtc--------gaaagacatttgtgcacgct------tgttgt-ccttca-tttct--cca-tcaa-tttgtgcac-cacttg-tgtggatctt-----------------tgtcc---gagtttc-atcttggacgatt--ggg--actgctttgcaaagt------------t-gctattt-gtggggctttcc-ttg------------tatctgcatgttt---ttt---tacata--tac-acc-gata-------a-----taatgaatgaatgttt--------------------------------tat-------tgttatacaactttcagcaacggatctcttggctctcgcatcgatgaagaacgcagcgaaatgcgataagtaatgtgaattgcagaattcagtgaatcatcgaatctttgaacgcatcttgcgctccttgg-tattccgaggagcatgcctgtttgagtgtca--tta--aca----tctcaaccacatcca-tctt--gt------gtttgtggcttggactt----ggag----g-aat-gtgcaggctg---------------tgtagttctgctcctctgaaaaatatgagcgg-------------tacctatatt--gg--aactctggctaggtgtgat----acat--atctgcatctaatcgg----------------ttacctattggt--tatgctgctga-tc------ggtta-------tgact-tgataaac-----------------------------------------------atat-caataagcggaggaaaagaaact-aacaaggattcccttagtaactgcgagtgaagagggaaaagctcaaatttgtaatctggcggtc-------cttgg-ccgtccgagttgtaatctagagaagtgcttacc-tgcgctgga--ccatgtacaagtctcctggaatggagcatcatagagggtgagaatcccgtctttgacatggactg----ccagagcttcataggtgcgctctcgaagagtcgagttgtttgggaatgcagctcaaaatgggtggtaaatgccatctaaagctaaatattggcgagagaccgatagcgaacaagtaccgtgagggaaagatgaaaagaactttggaaagagagttaaacagtacgtgaaattgctgaaagggaaacgcttgaagtcagtcgcatc-ggtcrgaaatcaacc--ttgcttttgctgggtgtactt-------tct-g-tc-cgatgggtcagcatcaattttgatcgctggataaagttc-ttgggaatgtggcatc-----ttt-ggatgtgttatagccctt-ggatgtatgcggcggttgggattgaggaactcagctt--ggc---c-gc-------aa-ggc-ttttgggg----c-ttgtctcaca-a----aacrtgcttaggat-gctggcataatggctttaatcgacccgtcttgaaacacggaccaaggagtctaacatgcttgcgagtg-tttgagtgg--aaaactcatgcgcgtaatgaaagtga--tagttgagat-cccygtc--gt-ggggagcatcgatgcccagaccagacctt-ttgtgayggatctgc-ggtagagcacgcatgttgggacccgaaagatggtgaactatgcctgaatagggtgaagccagaggaaactctggtggaggctcgtagcgattctgacgtgcaaatcgatcgtcaaatttgggtataggggcgaaagactaatcgaaccatctagtagctggttcctgccgaagtttccctcaggatagcagaaactcg----tatcagatttatgtggtaaagcgaatgattagaggccttggggttgaaacaaccttaacctattctcaaactttaaatatgtaagaacaagccgtctcttga--ttggactgcttgg-cgattgagagtttctagtgggccatttttggtaagcagaactggcgatgc-gggatgaaccgaacgtgaggttaaggtgccggaattcacgc-tcatcagacaccacaaaaggtgttagttcatctagacagcaggacggtggccatggaagtcggaatccgctaaggagtgtgtaacaactcacctgccgaatgaactagccctgaaaatggatggcgc-ttaag-cg-tgatacccatacctca-ccatcagt--gttgaagtgacgcgctga-tgagtaggcaggcgtggaggtc---agtgaagaagcctagg---------------------------
>Ivinaceum_AMB18747
------------------------------------------------------------------------------------------------------------------------------------------------------------------------------------------------------------------------------------------------------------------------------------------------------------------------------------------------------------------------------------------------------------------------------------------------------------------------------------------------------------------------------------------------------------------------------------------------------------------------------------------------------------------------------------------------------------------------------------------------------------------------------------------------------------aaggatcattatygaaat----aagaaaaggcgatg-gagctgtygctggccctt------------ggcygtgcacgct------cgtcgtcccctca-tttct--cca-tctc-tttgtgcat-cgcttg-tgtagatc---------------------------------------------att--agg--actgctttgcgaatggggag------ac-ccttttg-gtggggctttcc-ttg------------gatctacgt---c---ctc---ttcaca--tgc-tcc-agtg---t---a-at--attaggaaggaaattt---------------------------atgaaatt-------gtttatacaactttcagcaacggatctcttggctctcgcatcgatgaagaacgcagcgaaatgcgataagtaatgtgaattgcagaattcagtgaatcatcgaatctttgaacgcatcttgcgctccttgg-tattccgaggagcatgcctgtttgagggtca--tta--ata----tctcaaccacatctg-t-------------gtgtgtggcttggactt----gggg----g-gacagtgcagggac------------ttgtgtggtcctgctcccctgaaatgcatgagcgg-------------ttt---tgtg-tga--ccyctgctctaggtgtgataa--acat--atctgcatctgaccagggc--------------tccgagctgcc-----------------------ataggagaaaaggcccctttgctct-----------------------tacccgctgaa--ctaag-----catat-caataagcggaggaaaagaaact-aaccaggattcccctagtaactgcgagtgaaccgggaagagctcaaatttgtaatctggcggtc-------tctgg-ccgtccgagttgtaatctagagaagtgcttacc-tgcgctgga--ccatgtacaagtctcctggaatggagcgtcatagagggtgagaatcccgtctttgacatggactg----ccagagctcaacaggtgcgctctcgaagagtcgagttgtttgggaatgcagctcaaaatgggtggtaaatgccatctaaagctaaatattggcgagagaccgatagcgaacaagtaccgtgagggaaagatgaaaagaactttggaaagagagttaaacagtacgtgaaattgctgaaagggaaacgcttgaagtcagtcgcatc-gtctggaaatcaacc--tcgctcttgctgggtgtactt-------tcc-g-tc-cgatgggtcagcatcagtttcggctgctggacaaggtct-ttgggaacgtggcatc-----tca-ggatgtgttatagccctt-gggcagatgcagtggccgggactgaggaactcggcgc---gc---c-gc-------ga-ggc----tgggacac-ttgtcgtccaca-cc---aacgcgcctaggat-gctggcataatggctttaatcgacccgtcttgaaacacggaccaaggagtctaacatgcctgcgagtg-tttgggtgg--aaaacccatgcgcgcaatgaaagtga--aggttgagat-ccctgtc--gt-ggggagcatcgacgcccagaccagacctt-ctgtgacggctctgc-ggtagagcatgcatgttgggacccgaaagatggtgaactatgcctgaatagggtgaagccagaggaaactctggtggaggctcgtagcgattctgacgtgcaaatcgatcgtcaaatttgggtataggggcgaaagactaatcgaacc------------------------------------------------------------------------------------------------------------------------------------------------------------------------------------------------------------------------------------------------------------------------------------------------------------------------------------------------------------------------------------------------------------------------------------------------------------------------------------------------------------------------------------
>Ivinaceobrunnea_PBM2951
---gagactcccgaaggtcaagcttgtggtctcgtgaagaatttggcattgatggcttgtatttctgttggttcattttccgggcctgtcattgagttcttggaagagtggggtctggaatcgttggaagagaatgcgcattcatcaacggcgttcactaaagtgttcgttaatggtgtttggattggtgtgcatcgtgatgcagctaaccttgtgaagactctgaagcgattgaggagaagagacgacatcagtacggagatttcggttgtcagagayattcgagaaagagaaatgagggtatatacggatgcaggtcgagtttgtcggccgctgttcattgtggaagatcaacagttggtcttgcaaaagaaacacatccggtggttaaataacggggttgatgatgaagggcaggagttcaagtgggagcagctgattaaaggtggtatcatcgagctgcttgactcagaagaggaagagacagtcatgatctcgatgacgcctgaagacctggagaattcrcggttgcaacaacgagggattgatccccacgcaaacgatggcgagttcgatcccgctgctcgtctgaaggctggaactcatgcacatacttggacacattgcgagattcatccaagtatgatycttggcatttgtgccagtatcattcctttccccgaccataaccaggcaagtcaattatctc-------gargttccttat-acaggrtgttaatcccattccacagtcaccccgtaacacctaccagtctgc-------------------------------------------------------------------------------------------------------------------------------------------------------------------------------------------------------------------------------------------------------------------------------------------------------------------------------------------------------------------------------------------------------------------------------------------------------------------------------------------------------------------------------------------------------------------------------------------------------------------------------------------------------------------------------------------------------------------------------------------------------------------------------------------------------------------------------------------------------------------------------------------ttaag-----catat-caataagcggaggaaaagaaact-aaccaggattcccttagtaactgcgagtgaactgggaagagctcaaatttgtaatctggcggtc-------tctgg-ccgtccgagttgtaatctagagaagtgcttacc-tgcactgga--ccatgtacaagtctcctggaatggagcgtcatagagggtgagaatcccgtctttgacatggactg----ccagggctcaacaggtgcgctctcgaagagtcgagttgtttgggaatgcagctcaaaatgggtggtaaatgccatctaaagctaaatattggcgagagaccgatagcgaacaagtaccgtgagggaaagatgaaaagaactttggaaagagagttaaacagtacgtgaaattgctgaaagggaaacgcttgaagtcagtcgcatc-gtctggaaatcaacc--tygctcttgctgggtgtactt-------tcc-g-tc-ygatgggtcagcatcagtttcggccgctggacaaggtct-ttgggaatgtggcatc-----tca-ggatgtgttatagccctt-tggcagatgcagtggccgggactgaggaactcggcgc---gc---c-gc-------ga-ggc----tgggacgc-tcgtcgtccaca-cc---aacgcgcctaggat-gctggcgtaatggctttaatcgacccgtcttgaaacacggaccaaggagtctaacatgcctgcgagtg-tttgggtgg--aaaacccatgcgcgcaatgaaagtga--aggttgagat-ccctgtc--gt-ggggagcatcgacgcccagaccagacctt-ctgtgacggctctgc-ggtagagcatgcatgttgggacccgaaagatggtgaactatgcctgaatagggtgaagccagaggaaactctggtggaggctcgtagcgattctgacgtgcaaatcgatcgtcaaatttgggtataggggcgaaagactaatcgaaccatctagtagctggttcctgccgaagtttccctcaggatagcagaagctcg----tatcagatttatgtggtaaagcgaatgattagaggccttggggttgaaacaaccttaacctattctcaaactttaaatatgtaagaacaggccgtctcttga--ttggactgcctgg-cgattgagagtttctagtgggccatttttggtaagcagaactggcgatgc-gggatgaaccgaacgtggggttaaggtgccggaattcacgc-tcatcagacaccacaaaaggtgttagttcatctagacagcaggacggtggccatggaagtcggaacccgctaaggagtgtgtaacaactcacctgccgaatgaactagccctgaaaatggatggcgc-ttaag-cg-tgatacccatacctca-ccgtcggc--gttgaagtgacgcgccga-cgagtaggcaggcgtggaggtc---agtgaggaagccttggcagcgatgctgggtgaaacggcctcta
>Isubsphaerosproum_FHMU3153_FYG5848
----------------------------------------atttggcattgatggcctgtatctctgtcggttcgttttctggacctgtcatcgagttcttggaggagtggggactggaatctttggaagagaacgcgcattcgcaaacgacgtttactaaggtgttcgtgaacggcgtttggattggtgtgcatcgtgacgcagctaaccttgtgaagactctgaagaggttaaggagaagagacgacatcagtacggaaatttcagttgtcagagatattcgggaaagggaaatgagagtatacacggatgcgggtcgagtttgtagaccgctatttatcgtggaagatcaacagttggtgttgcaaaagaaacatatcaggtggctcaataatggagttgatgacgaaggacaggaattcaagtgggaacaactgatcaagggtggtattatcgagctgctcgattctgaagaggaggagacggttatgatctcgatgacgcctgaagacctggaaaactcccggttgcaacagagaggtattgatcctcatgcaaacgatggcgagttcgatcctgcagctcgtctaaaggctggaacccacgcacatacttggacacattgcgagattcatccaagtatgattcttggaatttgtgctagtataattcctttccccgatcataaccaggcaagtcaattatctt-------gaaattcctcgt-tcgaagtattaattccattccatagtcgcctcgcaacacctaccagtccgcaaggatcattatcgaggttataaacatga------t-gagttgttgctggtccctag------ggacagtcgtgcacgct------tgtcat-tcttca-ttttt--caacatcc-cttgtgcac-cttt---tgtagatcttgaaactgt-------tttgtct---gagccttttcagatggcgttt--agg--actgctttgcataga-----------------tttt-tgcgggctttcctttgttattc----ttgatctatgttt-----tcc---tttgca--tac-tcc-agtg---t---a-atctattcagaaggcaattg-aagatgcattt-----tgtgtctt--tataaatg-------tggaatacaactttcagcaacggatctcttggctctcgcatcgatgaagaacgcagcgaaatgcgataagtaatgtgaattgcagaattcagtgaatcatcgaatctttgaacgcatcttgcgctccttgg-tattctgaggagcatgcctgtttgagtgtca--tca--ata----tctcaaccatgctgg-tttt---gtttac-tggtgtggcttggactt----gggg----t-tgc-atgcaggctt------------ttatatgg-tctgctctcctgaaatgaatgagtgg-------------ggtct-----------agcctgcattaggtgtgat----aatt--atctgcatctagtcgttgg-------------ttcattgcccat-ttgtctttttg-----------attg------at-----tttatgac------------------------------------------------------------------------------------------ttagtactgcgagtgaactgggatgagctcaaatttgtaatctggcagtc-------cttgg-ctgtccgagttgtaatctagagaagtgcttacc-tgcgctgga--ccatgtacaagtctcctggaatggggcatcacagagggtgagaatcccgtctttgacatggaccg----ccagtgcttt-caggtgcgctctcaaagagtcgagttgtttgggaatgcagctcaaaatgggtggtaaatgccatctaaagctaaatactggcgagagaccgatagcgaacaagtaccgtgagggaaagatgaaaagaactttggaaagagagttaaacagtacgtgaaattgctgaaagggaaacgcttgaagtcagtcgcatt-ggtcggaaatcaacc--ttgctcttgcttggtgtactt-------tcc-g-tt-cgatgggtcagcatcagttttggttgctggataaagttc-ttgggaatgtggcatc-----tct-ggatgtgttatagccctt-ggatgcatacagcagctgggattgaggatctcagcac---gc---c-gt-------ga-ggc----tggggc--atttttgctcaca-c----aatgtgcttaggat-gctggcataatggctttaatcgacccgtcttgaaacacggaccaaggagtctaacatgcctgcgagtg-tttgggtgg--aaaacccatgcgcgtaatgaaagtga--tggttgagat-ccctgtc--gt-ggggagcatcgacgcccagaccggacctt-ttgcgatggatctgc-ggtagagcatgcatgttgggacccgaaagatggtgaactatgcctgaatagggtgaagccagaggaaactctggtggaggctcgtagcgattctgacgtgcaaatcgatcgtcaaatttgggtataggggcgaaagactaatcgaaccatctagtagctggttcctgccgaagtttccctcaggatagcagaaactcg----tatcagatttatgtggtaaagcgaatgattagaggccttggggttgaaacaaccttaacctattctcaaactttaaatatgtaagaacaagctgtctcttga--ttggactgcttgg-cgattgagagtttctagtgggccatttttggtaagcagaactggcgatgc-gggatgaaccgaacgtgaggttaaggtgccggaattcacgc-tcatcagacaccacaaaaggtgttagttcatctagacagcaggacggtggccatggaagtcggaatccgctaaggagtgtgtaacaactcacctgccgaatgaactagccctgaaaatggatggcgc-ttaag-cg-tgatacccatacctca-ccgtcagc--gttgaagtgatgcgctga-cgagtaggcaggcgtggaggtc---agtgaagaagcctgg-cagcg----------------------
>IspPC96013_PC96013
gctgagacccctgaaggtcaagcttgcggtcttgtgaagaatctggctctgatggcttgtatatctgtcggttcattttcgggacctgtcattgagttcttggaagagtggggtctggagtcattggaagaaaatgcacattcatcgacgtcgttcaccaaggtcttcgttaatggcgtttggataggtgtgcatcgtgatgcggctaacctcgtgaaaacactgaagaggctgaggagaagagacgacatcagtacggagatctcggtcgtcagagatattcgggagagagaaatgagggtatacacggacgcgggtcgagtttgcagaccgttattcattgtggaagatcaacagcttattttgcaaaagaagcatatcagatggctaaataacggggttgacgacgatggacaggagttcaagtgggagcaactgatcaagggtggtatcatcgaattgcttgactcggaagaggaggagacagtcatgatttcgatgacgcctgaagacctggaaaactcgcggttgcaacaaagaggtattgatcctcattcgaatgatggcgagttcgatcctgctgcacgtctgaaagctggaactcatgcgcatacttggacacattgtgagatccatccgagtatgattcttggcatttgtgcaagtattattcccttccctgaccataaccaggtaggttgaccatcac-------tgagttcttcgcaaaaaagtgttaattacattcgacagtcaccacgtaatacctaccaatct---aggatcattatcgaaac----agcatga------taaagctgttgctggcctctt------------gccgtgcacgct------tgtcat-cttc----------aca-tcca-cttgtgcac-tatt---tgtagacctrt-----------atgcatatct---gacctc---gctcagatgattggggg--actgct----------------------------------tggctttcc-ctgtgaaac------agtctatgac-----cttt---ttcata--cacaaactagta---tc--tgatg-tcttgtaataaatgac------------------------------------------aaatatacaactttcagcaacggatctcttggctctcgcatcgatgaagaacgcagcgaaatgcgataagtaatgtgaattgcagaattcagtgaatcatcgaatctttgaacgcatcttgcgctccttgg-tattccgaggagcatgcctgtttgagggtca--tta--ata----tctcaactctctata-gtgtc--attgct-atggaaaggttggattt----ggag----gattt-gtgcaggcaa--------------aatcag-tctgctcctctgaaatgtattggcag-------------cacttgtgtgggca--cacctgctttggatgtgat----agtt--atctgcattcaattggact-----------------------gcactctgctgata---------gaataa--------agcc-tcatttgc---------------------------------------------------------------------------------ggattcccttagtaactgcgagtgaagtgggaagagctcaaatttgaaatctggcagct------ctatag-ttgtccgaattgtaatctggagaagtgc-tacc-tgtgctgga--ccatgtacaagtctcctggaatggagcatcatagagggtgagaatcccgtctttgacatggactc----ccaggacttcaatggtacgctctcaaagagtcgagttgtttgggaatgcagctcaaaatgggtggtaaatgccatctaaagctaaatattggcgagagaccgatagcgaacaagtaccgtgagggaaagatgaaaagaactttggaaagagagttaaacagtacgtgaaattgctgaaagggaaacgcttgaagtcagtcgcatc-agctggaaatcaacct-ttgcttttgcttggtgtactt-------tcc-a-tcttgatgggtcagcatcaattttggttgctggataaagttc-ttgggaatgtagcatc-----tca-ggatgtgttatagctctt-ggacgtatacagcagttgggattgaggaactcagcac---gc---c-at-------at-agg----ctggg------cttgtccaca-t----aacgtgcttaggat-gctggcataatggctttaatcgacccgtcttgaaacacggaccaaggagtctaacatgcctgcaagtg-tttgggtgg--aaaacccatgcgcgcaatgaaagtga--tagttgagat-ccctgtc--at-ggggagcaccgacgcccagaccagagctt-ttgtgacggatctgc-ggtagagcatgcatgttgggacccgaaagatggtgaactatgcctgaatagggtgaagccagaggaaactctggtggaggctcgtagcgattctgacgtgcaaatcgatcgtcaaatttgggtataggggcgaaagactaatcgaaccatctagtagctggttcctgccgaagtttccctcaggatagcagaaactca----tatcagatttatgtggtaaagcgaatgattagaggccttggggttgaaacaaccttaacctattctcaaactttaaatatgtaagaacaagctgtctcttga--ttggactgcttgg-tgattgagagtttctagtgggccatttttggtaagcagaactggcgatgc-gggatgaaccgaacgtgaggttaaggtgccggaattcacgc-tcatcagacaccacaaaaggtgttagttcatctagacagcaggacggtggccatggaagtcggaatccgctaaggagtgtgtaacaactcacctgccgaatgaactagccctgaaaatggatggcgc-ttaag-cg-tgatacccatacctca-ccgtcagt--gttgaagtgatgcactga-cgagtaggcaggcgtggaggtc---agtgaagaagcctaggcagcaatgctgggtgaaacggcctcta
>Isp_TR220_06
gctgagactcctgaaggtcaagcttgcggtcttgtgaagaatttagcattaatggcctgtatttcggtcggttcgttttccgggcctgtcattgagttcttagaggagtggggactggagtctttagaagagaacgcacattcatcgacgtctttcaccaaggtgtttgttaatggtgtttggattggtgtacatcgtgacgcggctaacctcgtgaagaccctgaagaggttaaggagaagagacgacattagtacggagatttctgttgtcagagatattcgggaaagggaaatgcgggtatatactgatgcaggccgggtttgcaggccgctattcatcgtggaagatcaacagttgatcctgcaraagaaacatattaggtggctaaataacggggctgacgatgaagggcaagagttcaagtgggaacaattgatcaagggcggtatcatcgagctccttgattctgaagaggaggagaccgtcatgatctcgatgacgcccgaagacctggagaattcccggttgcaacagaggggcattgatcctcacgcaaacgatggcgagttcgatcctgctgcccgtttgaaggctggaactcacgcacatacttggacacactgcgagattcatccgagtatgattcttggcatttgtgccagtatcattcccttccccgaccataaccaggtaagtaaattaccct-------gaagttccttgt-atgaaacattaatcttattttacagtcgcctcgta----------------aaggatcattatcgagat--acaacatga------t-gagttgttgctggcctt---------gagcaattgtgcacgct------tgtcat-ttctca-tttac--aca-tcc--tttgtgcac-cttc---tgtagatttg------------------------------------------gttt--agg--actgcttagcaggagttttagatgtctt-tctctct-tgcaggctttcc-ttattattt----cagatctatgtttca---tat---cttgta--tac-tcc-agtc---t---------ataatgaaggcaattg-aatggcacatt-----tgtgtctt--tgtataat-------gcatatacaactttcagcaacggatctcttggctctcgcatcgatgaagaacgcagcgaaatgcgataagtaatgtgaattgcagaattcagtgaatcatcgaatctttgaacgcatcttgcgctccttgg-tattccgaggagcatgcctgtttgagtgtca--ttattata----tctcaaccatttcta-tttgtt--------ggatatggcttggacat----gggata--------atgcaggccc----cttg----tgtttggg-tctgctctcctgaaataaatgacagagggtgattttttaaatctatgtt--g---agcctgcattagatgtgat----aact-attttgcgtctatactgtggggc---------------------------------------------tctg--------catgaatctaaac-----------------------------------------------------------------------------------attcccatagtaactgcgagtgaagtgggataagctcaaatttgtaatctggcagtc-------cttgg-ctgtccgagttgtaaactagagaagtgcttacc-tgtgctgga--ccatgtacaagtctcctggaattgagcatcacagagggtgagaatcccgtctttgacatggacta----ccagtgcatt-caggtgtgctctcaaagagtcgagttgtttgggaatgcagctcaaaatgggtggtaaatgccatctaaagctaaatattggcgagagaccgatagcgaacaagtaccgtgagggaaagatgaaaagaactttggaaagagagttaaacagtacgtgaaattgctgaaagggaaacgcttgaagtcagtcgcatt-gggtggaaatcaacc--ttgcttttgcttggtgtactt-------tcc-g-tc-tgatgggtcagcatcaattttggttgctggataaagttc-tcgggaatgtggcatc-----ttt-ggatgtgttatagccctt-ggacgcatacagcagctgagattgaggaactcagcat---gc---c-gc-------aa-ggc----tggg-----cttttgtccaca-t----aacgtgcttaggat-gctggcataatggctttaatcgacccgtcttgaaacacggaccaaggagtctaacatacctgcgagtg-tttgggtgg--aaaacccatgcgcgtaatgaaagtga--tggttgagat-ccctgtc--gt-ggggagcatcgacgcccagaccggacctt-ttgagatggatctgc-ggtagagcatgtatgttgggacccgaaagatggtgaactatgcctgaatagggtgaagccagaggaaactctggtggaggctcgtagcgattctgacgtgcaaatcgatcgtcaaatttgggtataggggcgaaagactaatcgaaccatctagtagctggttcctgccgaagtttccctcaggatagcagaaactcg----tatcagatttatgtggtaaagcgaatgattagaggccttggggttgaaacaaccttaacctattctcaaactttaaatatgtaagaacaagctgtctcttga--ttggactgcttgg-cgattgagagtttctagtgggccatttttggtaagcagaactggcgatgc-gggatgaaccgaacgtgaggttaaggtgccggaattcacgc-tcatcagacaccacaaaaggtgttagttcatctagacagcaggacggtggccatggaagtcggaatccgctaaggagtgtgtaacaactcacctgccgaatgaactagccctgaaaatggatggcgc-ttaag-cg-tgatacccatacctca-ccgtcagt--gttgaagtgacgcgctga-cgagtaggcaggcgtggaggtc---agtgaagaagcctaggcagtgatgctgggtgaaacggcctcta
>Isp_TJB10045
------------------------------------aagaatttagcattaatggcctgtatctcggtcggttcgttttccgggcctgtyatcgagttcttagaagagtggggattggaatctttggaagagaacgcacattcatcaacgtcgttcaccaaggtgtttgtyaatggtgtttggattggtgtacatcgtgacgcggctaacctcgtgaagaccctgaagaggttaaggagaagagacgacattagtacggagatttctgttgtcagagatattcgggaaagggagatgcgggtatacacygatgcgggtcgggtttgcaggccactattcatcgtggaagatcaacagttaatcttgcaaaagaaacatatcaggtggctaaataatggggctgacgatgaagggcaagagttcaagtgggaacagttgatcaagggcggtatcatcgagcttcttgactccgaagaggaggaaacagtcatgatctcgatgacgcccgaagacctggagaattcccggttgcaacaaaggggcattgatccccatgcaaacgatggcgagttcgaccctgctgcacgtttgaaggctggaactcacgcacatacttggacacattgtgagattcatccgagtatgattcttggcatttgtgccagtatcattccattccccgaccataaccaggtaagtcaattac--------------------------------------------------------------------------aaggatcattattgagat--acaacatgg------c-aagttgttgctggccttcaccat---aggcaattgtgcacgct------tgttat-ttctca-ttttc--aca-tcc--tttgtgcat-cttc---tgtggatttg------------------------------------------gttt--agg--actgcttagcaggagtttga---------tttcttt-tgcaggctttcc-ttattattt----cagatctatgtt------------ttcata--tac-tcc-agtg---t---------aattgaaggtgaattg-aatggcacatc-----tgtgtctt---taataac-------acatatacaactttcagcaacggatctcttggctctcgcatcgatgaagaacgcagcgaaatgcgataagtaatgtgaattgcagaattcagtgaatcatcgaatctttgaacgcatcttgcgctccttgg-tattccgaggagcatgcctgtttgagtgtca--ttattata----tctcaaccatgtctattttgtt--------ggatgtggcttggatct----gggact--------gtgcaggcct----tt--------------------------------------------------------------------------------------------------------------------------------------------------------------------------------------------------------------------------------------ag-----catat-caataagcggaggaaaagaaact-aacaaggattcccatagtaactgcgagtgaagtgggataagctcaaatttgtaatctggcagtc-------cttgg-ctgtccgagttgtaatctagagaagtgcttacc-tgtgctgga--ccatgtacaagtctcctggaatggagcatcatagagggtgagaatcccgtctttgacatggacca----ccagtgcttc-taggtgtgctctcaaagagtcgagttgtttgggaatgcagctcaaaatgggtggtaaatgccatctaaagctaaatattggcgagagaccgatagcgaacaagtaccgtgagggaaagatgaaaagaactttggaaagagagttaaacagtacgtgaaattgctgaaagggaaacgcttgaagtcagtcacatt-ggttggaaatcaacc--ttgcttttgcttggtgtactt-------tcc-t-tc-tgatgggtcagcatcaattttggttgctggataaagttc-ttgggaatgtggcatc-----ttt-ggatgtgttatagccctt-ggacacatacagcagctgagattgaggaactcagcat---gc---c-gc-------aa-ggc----tggg------ctttgtccaca-t----aacgtgcttaggat-gctggcataatggctttaatcgacccgtcttgaaacacggaccaaggagtctaacatacctgcgagtg-tttgggtgg--aaaactcatgcgcgtaatgaaagtga--tggttgagat-ccctgtc--gt-ggggagcatcgacgcccagaccggacctt-ttgagatggatctgc-ggtagagcatgtatgttgggacccgaaagatggtgaactatgcctgaatagggtgaagccagaggaaactctggtggaggctcgtagcgattctgacgtgcaaatcgatcgtcaaatttgggtataggggcgaaagactaatcgaaccatctagtagctggttcctgccgaagtttccctcaggatagcagaaactcg----tatcagatttatgtggtaaagcgaatgattagaggccttggggttgaaacaaccttaacctattctcaaactttaaatatgtaagaacaagctgtctcttga--ttggactgcttgg-cgattgagagtttctagtgggccatttttggtaagcagaactggcgatgc-gggatgaaccgaacgtgaggttaaggtgccggaattcacgc-tcatcagacaccacaaaaggtgttagttcatctagacagcaggacggtggccatggaagtcggaatccgctaaggagtgtgtaacaactcacctgccgaatgaactagccctgaaaatggatggcgc-ttaag-cg-tgatacccatacctca-ccgtcagt--gttgaagtgatgcactga-cgagtaggcaggcgtggaggtc---agtgaagaagccta-----------------------------
>Isp_SAT0427406
-------------------------------------------------------------------------------------------------------------------------------------------------------------------------------------------------------------ctaaccttgtgaagaccttgaaacgattgaggagaagagacgacatcagtacggagatttcggttgtaagagatattcgagaaagggaaatgagagtrtacacggatgcgggtcgagtttgtaggccgctgttcattgtggaagatcaacaattggtcttgcaaaagaaacacatcaggtggctaaataacggagttgacgaagaaggacaggagttcaagtgggagcaactgatcaagggtggcatcatcgagttgcttgactcggaagaagaggagacagtcatgatctcgatgacacccgaagacctggagaattcgcggttgcaacagagagggattgatccccatgcaaatgatggcgagttcgatcccgctgctcgtctga--------------------------------------------------------------------------------------------------------------------------------------------------------------------------------------------aaggatcattatcgaaatg---cccacca------cagagctgtcgctggccttt------------ggctgtgcacgct-----ttgtcgt-tcttca-tttct--cca-tctactttgtgcactcgcttgccatggatatca---------------ttgtctgagggggttt-ccttggatccatt--agg--actgctttgcaaaat------------t---------tgtgggctttcc-ttgttattt---------ccatgtct-----ttc---ttcaca--tac-ccccagttg--t---a-accaattctgaaggaaatag-------------------------------------atgcatataatacaactttcagcaacggatctcttggctctcgcatcgatgaagaacgcagcgaaatgcgataagtaatgtgaattgcagaattcagtgaatcatcgaatctttgaacgcatcttgcgctcctcgg-tattccaaggagcatgcctgtttgagtgtca--tca--ata----tctcaactacaccaa-tttat-----gat-tggtgtggcttggatct----gggg----g-ttt-atgcaggctc----cag-----ctttgtgg-tctgctcccctgaaatgcatgagtgg------------------------tcg--accctccgttaggtgtgata---aatt--atctgcatctgatggaaag-------------gtcatggctgcc---gtatc------tc-------attg--------gagt-tgataaac--------------------------ccgctgaac-ttaag-----catat-caataagcggaggaagagaaact-aaccaggattcccttagtaactgcgagtgaagtgggaagagctcaaatttgtaatctggcagcc------attcgg-ccgtccgagttgtaatctaaagaagtgc-tacc-tgtgctgga--ccatgtacaagtcttctggaatggagcatcatagagggtgagaatcccgtctttgacatggactg----ccagtgctcaataggtgcgctctcaaagagtcgagttgtttgggaatgcagctcaaaatgggtggtaaatgccatctaaagctaaatattggcgagagaccgatagcgaacaagtaccgtgagggaaagatgaaaagaactttggaaagagagttaaacagtacgtgaaattgctgaaagggaaacgcttgaagtcagtcgcgtc-ggtcggaaatcaacc--ttgcttttgctgggtgtactt-------tcc-g-tc-ygatgggtcagcatcaattttggctgctggataaagttctttgggaacgtggcatc-----ctc-ggatgtgttatagccctcgggacatatgcagctgctgggattgaggaactcagcac---gc---c-ttt------tt-ggc----tggg-------cttgtccaca-cg---aacgtgcttaggat-gctggcgtaatggctttaatcgacccgtcttgaaacacggaccaaggagtctaacatgcctgcgagtg-tttgagtgg--aaaactcatgcgcgcaatgaaagtga--tagttgagat-ccctgtc--at-ggggagcatcgatgcccagaccagacctt-ttgygacggatctgc-ggtagagcaggcatgttgggacccgaaagatggtgaactatgcctgaatagggtgaagccagaggaaactctggtggaggctcgtagcgattctgacgtgcaaatcgatcgtcaaatttgggtataggggcgaaagactaatcgaaccatctagtagctggttcctgccgaagtttccctcaggatagcagaaactcg----tatcagatttatgtggtaaagcgaatgattagaggccttggggttgaaacaaccttaacctattctcaaactttaaatatgtaagaacaggctgtctcttga--ttggactgcctgg-cgattgagagtttctagtgggccatttttggtaagcagaactggcgatgc-gggatgaaccgaacgcgaggttaaggtgccggaattcacgc-tcatcagacaccacaaaaggtgttagttcatctagacagcaggacggtggccatggaagtcggaacccgctaaggagtgtgtaacaactcacctgccgaatgaactagccctgaaaatggatggcgc-ttaag-cg-tgatacccatacctcg-ccgtcggc--gttgaagtgacgcgccga-cgagtaggcaggcgtggaggtc---agtgaagaagccttggcagcgatgctgggtgaaacggcctcta
>Isp_PC96082
-------------------------------------------------------------------------------------------------------------------------------------------------------------------------------------------------------------------------------------------------------------------------------------------------------------------------------------------------------------------------------------------------------------------------------------------------------------------------------------------------------------------------------------------------------------------------------------------------------------------------------------------------------------------------------------------------------------------------------------------------------------------------------------------------------------------------------------------------------------------------------------------------------------ca-catcc--ac-------tttgtgcac-cgtt---tgtaaatccttgagaaa--ttttcacatctctaaacagatgt-g--------gtttagagg--actgccttgcatagt------------tatattttt-tgcaggcttttc-ttgtaatctt-ttagggtttatgctt-----------ttcata--taa-tct------------------tttaaaaatcaagatcgcataacattag-----ggtgtaat--cccycatg-------taaattacaactttcagcaacggatctcttggctctcgcatcgatgaagaacgcagcgaaatgcgataagtaatgtgaattgcagaattcagtgaatcatcgaatctttgaacgcatcttgcgctccttgg-tattccgaggagcatgcctgtttgagtgtca--tya--ata----tctcaaatcctcaac-tctt----------tttgagggcttggattt----ggaggatt--tat-ttgcagggct----ttac----tttcattc-tctgctcctctgaaaagaataggtgg-------------cgtttgtgtt--ta--gacccacatcagatgtgat----aact--atctgcatctgattggcta----------------------tgc--tttgctgcccatttccagaagcttg-------cttca-tttgttat---------------------------------ac-ttaag-----catat-caataagcggaggaaaagaaact-aacaaggattcccttagtaactgcgagtgaagtgggaaaagctcaaatttgtaatctggcagcc------atttgg-ttgtccgagttgtaatctagagaagcgc-tacc-tgtgctgga--ccatgtacaagtctcctggaatggagcatcatagagggtgagaatcccgtctttgacatggactc----ccaggacattaatggtgtgctctcaaagagtcgagttgtttgggaatgcagctcaaaatgggtggtaaatgccatctaaagctaaatattggcgagagaccgatagcgaacaagtaccgtgagggaaagatgaaaagaactttggaaagagagttaaacagtacgtgaaattgctgaaagggaaacgcttgaagtcagtcgcatc-ggctggaaatcaacc--ttgcttttgctgggcgtattt-------ttc-a-tc-tgatgggtcagcatcaatttcagctgctggataaagttc-ttgggaatgtggcatc-----tca-ggatgtgttatagcccat-ggacacatacagcagtggagattgaggaactcagcat---gc---c-ac-------ga-ggc----tgggc------tttgtccaca-c----aacatgcttaggat-gctggcataatggctttaatcgacccgtcttgaaacacggaccaaggagtctaacatacctgcaagtg-tttgggtgg--aaaacccatgcgcgtaatgaaagtga--cagttgggat-ccttgtc--at-ggggagcaccgacgcccagaccagacctt-ttgcgacggatctgc-ggtagagcatgtatgttgggacccgaaagatggtgaactatgcctgaatagggtgaagccagaggaaactctggtggaggctcgtagcgattctgacgtgcaaatcgatcgtcaaatttgggtataggggcgaaagactaatcgaaccatctagtagctggttcctgccgaagtttccctcaggatagcagaaactca----tatcagatttatgtggtaaagcgaatgattagaggccttggggttgaaacaaccttaacctattctcaaactttaaatatgtaagaacaagctgtctcttga--ttggactgcttgg-cgattgagagtttctagtgggccatttttggtaagcagaactggcgatgc-gggatgaaccgaacgtgaggttaaggtgccggaattcacgc-tcatcagacaccacaaaaggtgttagttcatctagacagcaggacggtggccatggaagtcggaatccgctaaggagtgtgtaacaactcacctgccgaatgaactagccctgaaaatggatggcgc-ttaag-cg-tgatacccatacctca-ccgtcagt--gttgaagtgatgcactga-cgagtaggcaggcgtggaggtc---agtgaagaagcctaggcagcgatgctgggtgaaacggcctcta
>Isp_PC96073
gccgagactcctgaaggtcaagcttgcggtcttgtgaagaatctagctctaatggcctgtatatctgtcggttctttttcgggacctgtcattgagttcttggaagagtggggtctggagtcattagaagagaatgcacattcatcaacgtcgttcaccaaagtyttcgtaaatggtgtttggataggtgtgcatcgtgatgcrgctaatctcgtgaagactctgaagaggttgaggagaagagacgacatyagtacggagatttcggtcgtcagagatattcgggagagagaaatgagggtatacacggatgcgggtcgagtttgcagaccgttattcattgtggaagatcagcagctcattttgcaaaagaaacacatcaggtggctaaataacggggttgacgatgatggscaggagttcaagtgggaacarctgatcaagggtggtatcatcgaattgcttgactcggaagaggaggagacagtcatgatttcgatgacgcctgaagacctggagaactcgcggttgcagcaaagaggcattgaccctcattcgaatgatggcgagttcgatcctgccgcacgtctgaaggccggaactcatgcgcatacttggacacattgcgagattcatccaagtatgattcttggcatttgtgcaagtataattcccttccctgaccataaccaggtaagtcaatcrtcgt-------aaaattctttkc-aaaaagcgttaatt-catycgacagtcacctcgtaatacctaccaatctgcaaggatcattactgaaat----gacatga------taaagctgttgctggcttcttc-----------gctgtgcacgct------tgtcat-tctctt--------aca-tcca-cttgtgcac-catt---tgtagactt--------------tgtgtattt---gagctc--agctcagatgattggggg--actgct-------------------------------tgttggctttcc-ctgtgatc-------agtctatgac-----cttt---ttcata--cgc-gactagta---ttgatgatg-tcttttaa-taatgac------------------------------------------aaatatacaactttcagcaacggatctcttggctctcgcatcgatgaagaacgcagcgaaatgcgataagtaatgtgaattgcagaattcagtgaatcatcgaatctttgaacgcatcttgcgctccttgg-tattctgaggagcatgcctgtttgagggtca--tta--ata----tctcaacttccatag-tt---------ta-atggacaagttggactt----ggag----gattt-gtgcaggcaa---------------ttggg-tctgctcctctgaaatgcattggcag-------------cacttgtgtg---g--gacctgctttggatgtgataa-tagtt--atctgcattcaattggact----------------------ctcactttgctgataa--------gacttt--------tgtc-tcatttgc------------------------acccgctgaac-ttaag-----catat-caataagcggaggaaaagaaact-aacaaggattcccttagtaactgcgagtgaagtgggaagagctcaaatttgtaatctggcagct------ctatgg-ctgtccgaattgtaatctggagaagtgc-tacc-tgtgctgga--ccatgtaaaagtctyctggaatggagcatcatagagggtgagaatcccgtctttgacatggactc----ccaggacttt-atggtacgctctcaaagagtcgagttgtttgggaatgcagctcaaaatgggtggtaaatgccatctaaagctaaatattggcgagagaccgatagcgaacaagtaccgtgagggaaagatgaaaagaactttggaaagagagttaaacagtacgtgaaattgctgaaagggaaacgcttgaagtcagtcgcatc-agctggaaatcaacct-ttgcttttgcttggtgtactt-------tct-g-tc-tgatgggtcagcatcaattttggctgctagataaagttc-ttgggaatgtagcatc-----tca-ggatgtgttatagctctt-ggacgtatatggcagttgggattgaggaactcagcac---gc---c-tc-------at-agg----ctggg------cttgtccaca-t----aacgtgcttaggat-gctggcataatggctttaatcgaccygtcttgaaacacggaccaaggagtctaacatgcatgcgagtg-tttgggtgg--aaaacccatgagcataatgaaagtga--tggttgagat-ccctgtc--at-ggggagcatcgacgcccagaccagacctt-ctgtgacggatctgc-ggtagagcatgtatgttgggacccgaaagatggtgaactatgcctgaatagggtgaagccagaggaaactctggtggaggctcgtagcgattctgacgtgcaaatcgatcgtcaaatttgggtataggggcgaaagactaatcgaaccatctagtagctggttcctgccgaagtttccctcaggatagcagaaactca----tatcagatttatgtggtaaagcgaatgattagaggccttggggttgaaacaaccttaacctattctcaaactttaaatatgtaagaacaagctgtctcttga--ttggactgcttgg-cgattgagagtttctagtgggccatttttggtaagcagaactggcgatgc-gggatgaaccgaacgtgaggttaaggtgccggaattcacgc-tcatcagacaccacaaaaggtgttagttcatctagacagcaggacggtggccatggaagtcggaatccgctaaggagtgtgtaacaactcacctgccgaatgaactagccctgaaaatggatggcgc-ttaag-cg-tgatacccatacctca-ccgtcagt--gttgaagtgatgcactga-cgagtaggcaggcgtggaggtc---agtgaagaagcctaggcagtgatgctgggtgaaacggcctcta
>Isp_PBM2871
--tgagactcccgaaggtcaagcttgcggtctcgtgaagaatttggcattgatggcttgtatytccgttggttcattttccgggcctgtcattgaattcttggaagagtggggtctggaatcgttggaagaaaatgcgcattcgtcaacggcgttcactaaggtgttcgttaacggtgtttggatyggtgtgcatcgtgacgcagctaaccttgtgaagaccctaaagcgattgaggagaagagacgacatcagtacggagatttcggttgtaagrgatattcgagaaagggaaatgagagtatacacggatgcgggtcgagtttgtaggccgttgttcatcgtggaagatcaacaattggtyttgcaaaagaaacacatcaggtggctaaataacggagttgacgatgaaggacaggagttcaagtgggagcaactgatcaagggtggcatcatcgagttgctcgactcggaagaagaagagacagtcatgatctcgatgacacccgaagacctggagaattcgcggttgcaacaaagagggattgatccccatgcaaatgatggcgagttcgatcctgctgctcgtctgaaggctggaactcatgcacatacttggacgcattgcgagattcatccaagtatgattcttggcatttgtgccagtatcattcctttccccgaccataaccaggcaagtcaatcat-----------aagttccttac-acagartgttaataccattccatagtcgccccgtaacacctaccagtctgc-----------tcgaaat----gc-ccatgg--aca-gagttgtcgctggccttc----------tccgccgtgcacgct-----ccatcct-tcttca-tttct--cca-tcta-cttgtgcactctctcg-catggatctca---------------ttgtccgagggggctt-cccttggatcatt--agg--actgctttgtga--------------at-tcgtttt-catgggctttcc-ttgtt----------attccatgtct-----ttc---ttcgca--tac-cccaagtg---t---a-ac---cacgaaatagatgaa--------------------ttttg------gatg--cataatattatacaactttcagcaacggatctcttggctctcgcatcgatgaagaacgcagcgaaatgcgataagtaatgtgaattgcagaattcagtgaatcatcgaatctttgaacgcatcttgcgctccttgg-tattccgaggagcatgcctgtttgagtgtca--tca--ata----tctcaaccacacccg-actc---gttcgt-tggcgtggcttggactt----gggg----g--tt-gtgcaggctt----ctgc----ccttgcag-tctgctcccctgaaatgcatgagtgg-------------tc----------gaaccctccccatcaggtgtgat----aatt--atccgcatctgatcggaaa-aa---------ggtcgtggctgct--tgtaatg-----tc-------gttg-------gagty-tgataaacttga-cctcaaatcaggtaggaccacccgctgaac-ttaagcatatcatat-caataagcggaggaaaagaaact-aaccaggattcccttagtaactgcgagtgaagtgggaagagctcaaatttgtaatctggcggcc------gtttgg-cagtccgagttgtaatctaaagaagtgc-tacc-tgcgctgga--ccgtgtacaagtcttctggaatggagcatcatagagggtgagaatcccgtctttgacatggactc----ccagtgctcaataggtgcgctctcraagagtcgagttgtttgggaatgcagctcaaaaygggtggtaaatgccatctaaagctaaatattggcgagagaccgatagcgaacaagtaccgtgagggaaagatgaaaagaactttggaaagagagttaaacagtacgtgaaattgctgaaagggaaacgcttgaagtcagtcgcgtc-ggtcggaaatcaacc--ttgctcttgctgggtgtactt-------tcc-g-tc-cgacgggtcagcatcaattttggctgctggataaagttctttgggaatgtggcatc----cttt-ggatgtgttatagcccttgggacatatgcagctgctgggattgaggaactcagcac---gc---c-tct------ct-ggc----tgggc------cttgtccaca-cg---aacgtgcttaggat-gctggcgtaatggctttaatcgacccgtcttgaaacacggaccaaggagtctaacatgcctgcgagtg-tttgagtgg--aaaactcatgcgcgcaatgaaagtga--cggttgagat-ccctgtc--at-ggggagcatcgacgcccagaccagacctt-ttgtgacggatctgc-ggtagagcaggcatgttgggacccgaaagatggtgaactatgcctgaatagggtgaagccagaggaaactctggtggaggctcgtagcgattctgacgtgcaaatcgatcgtcaaatttgggtataggggcgaaagactaatcgaaccatctagtagctggttcctgccgaagtttccctcaggatagcagaaactcg----tatcagatttatgtggtaaagcgaatgattagaggccttggggttgaaacaaccttaacctattctcaaactttaaatatgtaagaacaggccgtctcttga--ttggactccctgg-cgattgagagtttctagtgggccatttttggtaagcagaactggcgatgc-gggatgaaccgaacgcgaggttaaggtgccggaattcacgc-tcatcagacaccacaaaaggtgttagttcatctagacagcaggacggtggccatggaagtcggaatccgctaaggagtgtgtaacaactcacctgccgaatgaactagccctgaaaatggatggcgc-ttaag-cg-tgatacccatacctcg-ccgtcggc--gttgaagtgacgcgccga-cgagtaggcaggcgtggaggtc---agtgaagaagccttggcagcgatgctgggtgaaacggcctcta
>Isp_FYG2010156
----------cggtaggt--agcttgcggtctcgtga--tatttggcattgatggcttgtatctctgtgggttcattttccgggcctgtcattgaattcctggaagagtggggtctggaatcgttggaagaaaatgcgcattcgtcaacgactttcactaaggtgttcgtcaacggtgtttggattggtgtgcatcgtgacgcagctaaccttgtgaagaccctgaagcgattgaggagaagagacgacatcagtacggagatttcggttgtaagagatattcgagaaagggaaatgagggtatacacggatgcgggtcgagtttgcaggccgctgttcattgtggaagatcaacagttggtcttgcaaaagaaacacgtcaggtggctaaataacggggttgacgatgaagggcaggagttcaagtgggagcaactgatcaagggtggcatcattgagttgcttgactccgaagaagaagagacggtcatgatctctatgacacctgaagacctggagaattcgcggttgcaacagagagggattgatccccacgcaaatgatggcgagttcgatcccgctgctcgtctgaaggctggaactcatgcacatacttggacgcattgcgagattcatccaagtatgatacttggcatttgtgccagtatcattcctttccccgaccacaaccaggcaagtca----tctc-------aaagttctttac-acagggtgttaatcctattccatagtcgcctcgtaacacctaccagtctgcaaggatcattatcgaaat----agcatga------c-gagttgtcgctggccttc-----------tggccgtgcacgct-----ccgtcct-tctcca-tttct--cca-tcta-tttgtgcac-ctcttc-cgtagaccctt--------------tctggggggtggggact-tcctcagatcatt--agg--actgctttgcaaaat----------------ccgtt-tgtgggctttcc-ttgtt------------tctacgtt------------cataca--tac-acc-agtg---t---a-acg-atttggaacgaaagga---------------------attt------gatg-----catataatacaactttcagcaacggatctcttggctctcgcatcgatgaagaacgcagcgaaatgcgataagtaatgtgaattgcagaattcagtgaatcatcgaatctttgaacgcatcttgcgctccttgg-tattccgaggagcatgcctgtttgagtgtca--taa--ata----tctcaaccacacct----------------cggtgtggcttggattt----ggggctgta-gta-gtgcaggctc----gg------actcgtag-tctgctcccctgaaatacatgagtgg-------------taccta-----------------acgcgatgtgata---aatt--atctgcatcttatgaaaag-------------------------gttatgccgctacgtc-------gttg--------gagt-tgataaac------------------------------------------------------agggggggggggaaaaagtaa-accagggattcccttagtaactgcgagtgaagtgggaagagctcaaatttgtaatctggtggcc-------ctcgg-ccatccgagttgtaatctaaagaagtgc-tacc-tgtgctgga--ccgtgtacaagtcttctggaatggagcatcacagagggtgagaatcccgtctttgacatggactg----ccagcgctcgataggtgtgctctcgaagagtcgagttgtttgggaatgcagctcaaaatgggtggtaaatgccatctaaagctaaatattggcgagagaccgatagcgaacaagtaccgtgagggaaagatgaaaagaactttggaaagagagttaaacagtacgtgaaattgctgaaagggaaacgcttgaagtcagtcgcgtcgggttggaaatcaacc--ttgcttttgctgggtgtactt-------tcc-g-tc-cgacgggtcagcatcagtttcggtcgctggacaaagttctttgggaatgtggcatc-----ttc-ggatgtgttatagcccttgggacatatgcagtggtcgggattgaggaactcagcac---gc---c-gc-------ga-ggc----tggg-------ctcgtccaca-cg---aacgtgcttaggat-gctggcataatggctttaatcgacccgtcttgaaacacggaccaaggagtctaacatgcttgcgagtg-ttcgagtgg--aaaactcgtgcgcgcaatgaaagtgatgtggttgagat-ccctgtc--gt-ggggagcatcgacgcccagaccagacctt-ttgtgacggatctgc-ggtagagcacgtatgttgggacccgaaagatggtgaactatgcctgaatagggtgaagccagaggaaactctggtggaggctcgtagcgattctgacgtgcaaatcgatcgtcaaatttgggtataggggcgaaagactaatcgaaccatctagtagctggttcctgccgaagtttccctcaggatagcagaaactcg----tatcagatttatgtggtaaagcgaatgattagaggccttggggttgaaacaaccttaacctattctcaaactttaaatatgtaagaacaagccgtctcttga--ctggaccgcttgg-cgattgagagtttctagtgggccatttttggtaagcagaactggcgatgc-gggatgaaccgaacgcgaggttaaggtgccggaattcacgc-tcatcagacaccacaaaaggtgttagttcatctagacagcaggacggtggccatggaagtcggaatccgctaaggagtgtgtaacaactcacctgccgaatgaactagccctgaaaatggatggcgc-ttaag-cg-tgatacccatacctcg-ccgtcggc--gttgaagtgacgcaccga-cgagtaggcaggcgtggaggtc---ggtgaagaagcctaggcaggcgatttccgggaaa---------
>Isp_DED8134
-----------------------------------------------------------------------------------------------------------------------------------------------------------------------------------------------------------------------------------------------------------------------------------------------------------------------------------------------------------------------------------------------------------------------------------------------------------------------------------------------------------------------------------------------------------------------------------------------------------------------------------------------------------------------------------------------------------------------------------------------------------------------------------------------------------------------ctgaagc----atcacga------c-aagctgtcgctgtt---------------aattcgtgcacgct------tgttgt-ccttca-tttct--cca-tc-a-tttgtgcat-tgcttg-tgtggatc------------------------------------------acaatt--agg--actgcttcgcaaagt------------t-actattt-gtggggctttcc-ttgtaatttt-ttacgatctacatgt-----ttt---ttcaca--tac-acc-tatgaa-----a-----ttttagaaggtttttt---------------------tttc---gatgaat-------ggttatacaactttcagcaacggatctcttggctctcgcatcgatgaagaacgcagcgaaatgcgataagtaatgtgaattgcagaattcagtgaatcatcaaatctttgaacgcatcttgcgctccttgg-tattctgaggagcatgcctgtttgagtgtcatttta--ata----tctcaaccgcacgtt------------ca-tcctgcggcttggactt----ggag----g-aatggtgcaggctc----tgact--ttcttgtag-tctgctcctctgaaaaatatgagcgg-------------tacttatatttgga--acctctggctaggtgtgat----acat--atctgcatctaatcgaggt-----------tacccatcattggc--tatgctgctga-tt-------attg------acaact-crataaac------------------------------------ttaag-----catat-caataagcggaggaaaagaaact-aacaaggattcccttagtaactgcgagtgaagagggaaaagctcaaatttgtaatctggcggtc-------cttggcccgtccgagttgtaatctagagaagtgt-taccttgcactgga--ccatgtacaagtctcctggaatggagcatcatagagggtgagaatcccgtctttgacatggactg----ccagagcttcataggtgcgctctcaaagagtcgagttgtttgggaatgcagctcaaaatgggtggtaaatgccatctaaagctaaatattggcgagagaccgatagcgaacaagtaccgtgagggaaagatgaaaagaactttggaaagagagttaaacagtacgtgaaattgctgaaagggaaacgcttgaagtcagtcgcatc-agttggaaatcaacc--ttgcttttgctgggcgtactt-------tcc-g-tc-tgatgggtcagcatcaattttgatcgccagataaagttc-tcgggaatgtggcatc-----tttgggatgtgttatagccctt-ggatgtatatggtggttgggattgaggaactcagcac---gcccgc-aa-------gg-ggc----tggga----c-tctgtccaca-a----tacgtgcttaggat-gctggcataatggcttcaatcgacccgtcttgaaacacggaccaaggagtctaacatgcttgcgagtg-tttgagtgg--aaaactcatgcgcgtaatgaaagtga--tagttgagat-ccccgtc--gt-ggggagcatcgatgcccagaccagacctt-ttgcgacggatctgc-ggtagagcatgtatgttgggacccgaaagatggtgaactatgcctgaatagggtgaagccagaggaaactctggtggaggctcgtagcgattctgacgtgcaaatcgatcgtcaaatttgggtataggggcgaaagactaatcgaaccatctagtagctggttcctgccgaagtttccctcaggatagcagaaactcg----tatcagatttatgtggtaaagcgaatgattagaggccttggggttgaaacaaccttaacctattctcaaactttaaatatgtaagaacaagctgtctcttga--ttggaccgcttgg-cgattgagagtttctagtgggccatttttggtaagcagaactggcgatgc-gggatgaaccgaacgtgaggttaaggtgccggaattcacgc-tcatcagacaccacaaaaggtgttagttcatctagacagcaggacggtggccatggaagtcggaatccgctaaggagtgtgtaacaactcacctgccgaatgaactagccctgaaaatggatggcgc-ttaag-cg-tgatacccatacctca-ccatcagt--gttgaagtgacgcgctga-tgagtaggcaggcgtggaggtc---agtgaagaagcctaggcagtgatgc------------------
>Isp_BB3233
------------------------------------------------------------------------------------------------------------------------------------------------------------------------------------------------------------------------------------------------------------------------------------------------------------------------------------------------------------------------------------------------------------------------------------------------------------------------------------------------------------------------------------------------------------------------------------------------------------------------------------------------------------------------------------------------------------------------------------------------------------------------------------------------------------aaggatcattattgaaat----grcatga------taaagctgttgctggtttctc------------actgtgcacgct------ttgtct-tttctc--------atatcccactttgtgcac-catt---tgtagacttg---------------tgtatct---gagcttcaagctcagatgatt-gggg--actgct-------------------------------gcttggcttttc-ctgtgatct------tgtctatgac-----cttt---ttyatacacacaaactagta---t---tgatg-tcttgtaataaatgac------------------------------------------aaatatacaactttcagcaacggatctcttggctctcgcatcgatgaagaacgcagcgaaatgcgataagtaatgtgaattgcagaattcagtgaatcatcgaatctttgaacgcatcttgcgctccttgg-tattccgaggagcatgcctgtttgagggtca--tta--ata----tctcaactcccatgt-cac-----------tatggacagttggattt----ggag----ggttt-gtgcaggct------------------gag-tctgctcctctgaaatgcattggcrg-------------catttgtgtg---t--gacctgctttggatgtgat----agtt--atctgcatccatttggact-----------------------gcactttgctga------------atata--------aatc-tcatttgc------------------------acccgctgaac-ttaag-----catat-caataagcggaggaaaagaaact-aacaaggattcccttagtaactgcgagtgaagtgggaagagctcaaatttgtaatctggcagct------atacag-ttgtccgaattgtaatctggagaagtgt-tacc-tgtgctgga--ccatgtataagtctcctggaatggagcatcatagagggtgagaatcccgtctttgacatggactc----ccaggactttaatggtgcgctctcaaagagtcgagttgtttgggaatgcagctcaaaatgggtggtaaatgccatctaaagctaaatactggcgagagaccgatagcgaacaagtaccgtgagggaaagatgaaaagaactttggaaagagagttaaacagtacgtgaaattgctgaaagggaaacgcttgaagtcagtcacatc-agctggaaatcaacct-ttgcttttgcttggtgtactt-------tcc-a-tc-tgatgggtcagcatcaattttggctgctggataaagttc-ttgggaatgtagcatc-----tca-ggatgtgttatagctctt-ggacgtatacagcagttgggattgaggaactcagcac---gc---c-ac-------at-tgg----ctggg------cttgtccaca-t----aa-nnnnnnnnnnn-nnnggcataatggctttaatcgacccgtcttgaaacacggaccaaggagtntaacatacctgcaagtg-tttgggtgg--aaaactcatgcgcgtaatgaaagtga--tggttgagat-ccctgtc--at-ggggagcatcgacacccagaccagacctt-ctgtgacggatctgcgggtagagcatgtatgttgggacccgaaagatggtgaactatgcctgaatagggtgaagccagaggaaactctggtggaggctcgtagcgattctgacgtgcaaatcgatcgtcaaatttgggtataggggcgaaagactaatcgaaccatctagtagctggttcctgccgaagtttccctcaggatagcagaaactcg----tatcagatttatgtggtaaagcgaatgattagaggccttggggttgaaacaaccttaacctattctcaaactttaaatatgtaagaacaagctgtctcttga--ttggactgcttgg-cgattgagagtttctagtgggccatttttggtaagcagaactggcgatgc-gggatgaaccgaacgtgaggttaaggtgccggaattcacgc-tcatcagacaccacaaaaggtgttagttcatctagacagcaggacggtggccatggaagtcggaatccgctaaggagtgtgtaacaactcacctgccgaatgaactagccctgaaaatggatggcgc-ttaag-cg-tgatacccat--------------------------------------------------------------------------------------------------------
>Ishawarensis_KY616964
-------------------------------------------------------------------------------------------------------------------------------------------------------------------------------------------------------------------------------------------------------------------------------------------------------------------------------------------------------------------------------------------------------------------------------------------------------------------------------------------------------------------------------------------------------------------------------------------------------------------------------------------------------------------------------------------------------------------------------------------------------------------------------------------------------------------------------------------------gggttgtcgctggcccatac-------cagggtcgtgcacgct------cgtcgt-tcttca-tttct--cca-tcta-tttgtgcac-ctcttg-tgtggatccat---------------gtcct---ggggacg-----------attg--ggg--actgcttcgcaaata------------c-ct-tctt-tgcaggctttcc-ttgtgttg-------gatcctcat-t-----ttc---ttcaca--tac-cac-taga---a---a-aca-atagagaagggttgga--------------------aatat------aa-----------atatacaactttcagcaacggatctcttggctctcgcatcgatgaagaacgcagcgaaatgcgataagtaatgtgaattgcagaattcagtgaatcatcgaatctttgaacgcatcttgcgctccttgg-tattctgaggagcatgcctgtttgagtgtca--tta--ata----tctcaaccgcatg----------cg-aaa-gcgtgtggcttggactt----gggg----g-atg-atgcaggctc----cgactcggtcggttgg-tctgctcccctgaaatacatgggcaa-------------ag--taaaaa--gg--cctctttgttgggtgtgataa--catt--atctgcatccgagaggtca-------------tctaggtttgcc--------------ga-------attg-------aactc-tatttgac------------------------------------------------------------------------------------------tagtaactgcgagtgaaccgggaagagctcaaatttgtaatctggcggtc------tttcga-tcgtccgagttgtaatctagagaagtgc-tacc-tgcgctgga--ccgtgtacaagtctcctggaatggagcatcacagagggtgagaatcccgtctttgacatggactg----ccagagctcaacaggtgtgctctcgaagagtcgagttgtttgggaatgcagctcaaaatgggtggtaaatgccatctaaagctaaatattggcgagagaccgatagcgaacaagtaccgtgagggaaagatgaaaagaactttggaaagagagttaaacagtacgtgaaattgctgaaagggaaacgcttgaagtcagtcgcgtc-ggtcggaaatcaacc--ttgctcctgctgggtgtactt-------ttc-g-tc-cgatgggtcagcgtcagttttggtcgctggataaagtcc-ttgggaatgtggcatc-----ctc-ggatgtgttatagccctt-tgacgcacgcagcggctgggattgaggaattcagcac---gc---cctct------gg-ggc----tgggg----acttgtcccaca------acggtgcttaggat-gctggcgtaatggctttaatcgacccgtcttgaaacacggaccaaggagtctaacatgcctgcgagtg-tttgagtgg--aaaactcatgcgcgcaatgaaagtga--aggttgagat-ccctgtc--gt-ggggagcatcgacgcccagaccagaccttcttgcgacggatctgc-ggtagagcatgcatgttgggacccgaaagatggtgaactatgcctgaatagggtgaa-------------------------------------------------------------------------------------------------------------------------------------------------------------------------------------------------------------------------------------------------------------------------------------------------------------------------------------------------------------------------------------------------------------------------------------------------------------------------------------------------------------------------------------------------------------------------------------------------------------------------------
>Isaraga_CAL1360
------------------------------------------------------------------------------------------------------------------------------------------------------------------------------------------------------------------------------------------------------------------------------------------------------atgagggtatacacggatgccggtcgagtttgcaggccgttattcattgtggaagatcaacaattgatgttgcaaaagaaacatatcagatggctaaataacggcgttgacgatgatgggcaggagttcaagtgggaacagctgatcaagggtggtatcatcgagctgcttgactctgaagaagaggaaacagtcatgatttcgatgacacctgaagacctggaaaattcccgcttgcaacaaagaggtattgatccccacgcaaatgatggcgagttcgatcccgctgcccgtctgaaggctggaactcacgcacatacttggacacattgtgagattcatccaagtatgattctcgggatttgtgccagcataattcctttccctgaccataaccaggtaagttga------------------------------------------------------------------------------gaggatcattatcgagat----actac----------aagctgttgctca-----------------atcggtgcacgct------tgttat-tcttca-tttcc--aca-tcca--ctgtgcat--ccttt-tgtagatctg------------------------------------------gttt--ggg--actgctttgca----------------t-ccagtgt-tgcgggctttcc-ttgttttttgtttcagatctatgt-------------attata--tac-tcc-agtc-------------atttagaaggaatgtt--------------------gtaac-----------------aataatacaactttcagcaacggatctcttggctctcgcatcgatgaagaacgcagcgaaatgcgataagtaatgtgaattgcagaattcagtgaatcatcgaatctttgaacgcatcttgcgctccttgg-tattccgaggagcatgcctgtttgagtgtca--tta--atat--ctctcaaccacat---------------------tgtggcttggactt----gggg----t-cgt-atgcaggctt-------------ttgatgg-tctgctgccctgaaatgaatgcatgt-------------tg----------aa--cctgcatctcagatgtgata---attc--ctttgcatct------------------------------------------------tt-------gttg-------cat---cattgaac----------------------------------------------------------------------------------gattcccttagtaactgcgagtgaagtgggatgagctcaaatttgtaatctggcagtc-------cttgg-ctgtccgagttgtaatctagagaagtgc-tacc-tgtgctgga--ccatgtaaaagtctcctggaatggagcatcacagagggtgagaatcccgtctttgacatggacta----ccagtgcttc-taggtgtgctctcaaagagtcgagttgtttgggaatgcagctcaaaatgggtggtaaatgccatctaaagctaaatattggcgagagaccgatagcgaacaagtaccgtgagggaaagatgaaaagaactttggaaagagagttaaacagtacgtgaaattgctgaaagggaaacgcttgaagtcagtcgcgtc-gggcagaaatcaacct-ttgcttttgcttggtgtactt-------tct-g-tc-cgacgggtcagcatcagtttcggtcgctggacaaagttc-tggggaatgtggcatc-----tca-ggatgtgttatagccctt-ggacatatacagcggctgagattgaggagctcagcat---gc---c-gt-------ga-ggc----tgggg----gacaaacccaca-c----aacgtgcttaggat-gctggcataatggcttcaatcgacccgtcttgaaacacggaccaaggagtctaacatgcctgcgagtg-tttgggtgg--aaaacccatgcgcgtaatgaaagtga--tggttgagat-ccctgtc--at-ggggagcatcgacgcccagaccggacctt-ttgcgatggatctgc-ggtagagcatgcatgttgggacccgaaagatggtgaactatgcctgaatagggtgaagccagaggaaactctggtggaggctcgtagcgattctgacgtgcaaatcgatcgtcaatttgg----------------------------------------------------------------------------------------------------------------------------------------------------------------------------------------------------------------------------------------------------------------------------------------------------------------------------------------------------------------------------------------------------------------------------------------------------------------------------------------------------------------------------------------------------------------
>Irubricosa_PBM3784
gctgagacccctgaaggtcaagcttgtggtcttgtgaagaatttggcattgatggcctgcatctctgttggttcattttccgggcctgtcattgagttcttggaagagtggggtctggaatcgttggaagagaatgcacattcatcaacgccgttcaccaaggtgtttgtcaatggcgtttggattggtgtacaccgcgatgcagctaaccttgtgaagactttgaagcgattgaggagaagagacgacattagtacggagatttcggttgtcagagatattcgagagagagagatgagggtatacacggatgcgggtcgagtttgcaggccgctattcattgtggaggatcaacagctggttttgcaaaaaaaacacgtcaggtggcttaataacggggttgatgaggaagggcaggagttcaaatgggagcagatgatcaagggtggcatcatcgagttacttgactccgaagaggaggaaacggtcatgatctcgatgacacctgaagacctggagaattcgcggttgcaacaaagagggattgatccccacgcaaatgacggcgaattcgatcctgctgctcgtttgaaggctgggactcatgcacatacttggacacattgcgaaattcatccaagcatgatccttggcatctgcgcyagcatcattccattccccgaccataaccaggcaagatagtcatttg--------aaattcatttt-acagcgttttaa-actgtttcacagtcaccccgtaacacttaccaatctgcaaggatcattactgaagc----atcacaa------c-gagttgttgctggtc--------gaaagacattcgtgcacgct------tgttgt-ccttca-tttct--cca-tcaa-ttcgtgcac-catttg-tgtggatctt-----------------tgtcc---gag-ttc-atctcggatgatt--ggg--actgctttgcaaagt------------c-gctattt-gtggggctttcc-ttg------------tatccgcatgttt---ttt---cacata--tac-acc-aa-------------------taatgaatgttttatta-----------ttattattt---ttgaaat-------tgttatacaactttcagcaacggatctcttggctctcgcatcgatgaagaacgcagcgaaatgcgataagtaatgtgaattgcagaattcagtgaatcatcgaatctttgaacgcatcttgcgctccttgg-tattccgaggagcatgcctgtttgagtgtca--tta--aca----tctcaaccacatcca-tctt-------------tgtggcttggactt----ggag----g-aat-gtgcaggctt-------------tttgtagttctgctcctctgaataatatgagcgg-------------tacctatatt--gg-aaactctggctaggtgtgat----acat--gtctgcatctaatcgg----------------ttacctattggt--tatgctgctga-tc------gctta-------tgact-tgataaac-------------------------------------------------at-caataagcggaggaaaagaaact-aacaaggattcccttagtaactgcgagtgaagagggaaaagctcaaatttgtaatctggcggtc-------tttgg-gcgcccgagttgtaatctagagaagcgcttacc-tgcgctgga--ccatgtacaagtctcctggaatggagcatcatagagggtgagaatcccgtctttgacatggactg----ccagagcttcacaggtgcgctctcaaagagtcgagttgtttgggaatgcagctcaaaatgggtggtaaatgccatctaaagctaaatattggcgagagaccgatagcgaacaagtaccgtgagggaaagatgaaaagaactttggaaagagagttaaacagtacgtgaaattgctgaaagggaaacgcttgaagtcagtcgcatc-ggtcggaaatcaacc--ttgcttttgctgggcgtactt-------tct-g-tc-tgatgggtcagcatcaattttggtcgccggataaagttc-ttgggaatgtggcatc-----ctt-ggatgtgttatagccttt-ggacatatgcggtggttgggattgaggaactcagcat-gggc---c-gc-------aa-ggctttttgggg----c-ttgtctcaca-a----agcgtgcttaggat-gctggcataatggctttaatcgacccgtcttgaaacacggaccaaggagtctaacatgcttgcgagtg-tttgagtgg--aaaactcatgcgcgtaatgaaagtga--tagttgagat-ccccgtc--gt-ggggagcatcgatgcccagaccagacctt-ttgtgacggatctgc-ggtagagcacgtatgttgggacccgaaagatggtgaactatgcctgaatagggtgaagccagaggaaactctggtggaggctcgtagcgattctgacgtgcaaatcgatcgtcaaatttgggtataggggcgaaagactaatcgaaccatctagtagctggttcctgccgaagtttccctcaggatagcagaaactcg----tatcagatttatgtggtaaagcgaatgattagaggccttggggttgaaacaaccttaacctattctcaaactttaaatatgtaagaacaagccgtctcttga--ttggaccgcttgg-cgattgagagtttctagtgggccatttttggtaagcagaactggcgatgc-gggatgaaccgaacgtgaggttaaggtgccggaattcacgc-tcatcagacaccacaaaaggtgttagttcatctagacagcaggacggtggccatggaagtcggaatccgctaaggagtgtgtaacaactcacctgccgaatgaactagccctgaaaatggatggcgc-ttaag-cg-tgatacccatacctca-ccatcagt--gttgaagtgacgcgctga-tgagtaggcaggcgtggaggtc---agtgaagaagcctagg---------------------------
>Irimosoides_PBM2459
gctgaractcctgaaggtcaagcttgtggtctcgtgaagaatttggcgttgatggcctgtatttctgttggttcattttccgggcctgtcatwgagttcttggaagagtggggcctggaatctytggaagaaaaygcgcattcgtccacggcgttcactaaagtgttcgtcaatggcgtttggattggtgtgcaccgcgacgcagctaaccttgtgaaractctgaagcgattaaggagaagagacgacattagtacggagatttcggytgtcagagatattcgagaacgagaaatgagggtatacacggatgcaggtcgagtttgtaggccgctkttcatcgtggaagatcaacaaytggtcctgcaaaagaaacacgtcaggtggctaaatagtggggttgacgatgaaggccaggaatttaagtgggagcaaatgatcaaaggcggtatcatcgagytgcttgactcagaagaggaagagaccgtcatgatctcgatgacgcctgaagacctggagaattcrcggttgcaacagagagggattgatccccacgcaaatgatggcgaattcgatcccgctgctcgtctgaaggcyggaactcatgcacacacttggactcattgcgagattcacccaagtatgattcttggcatttgtgccagtattattcctttccccgaccataaccaggtaagtcaactgtcttnnnnnnnnnngttctcgac-gcacagtgttaatcccacttcctagtcgccccgtaacacataccagtctgc-----------tcgaaat----agcatgg------c-gagttgtcgctggccctttg----------ggtcgtgcacgct------cgtcgt-tcttca-tttct--cca-tcta-tttgtgcac-ctcttg-tgtggatccat------------------------gtccctt-tttggggacgatgggggg--actgctttgcaatatt----------ct-tttcttt-tgcgggctttcc-ttgtgatct--------------------atatt---ttcaca--tac-tcc-agtg---t---ag--------agaaggaataaa--------------------tatat---atgaaat-------tgttatacaactttcagcaacggatctcttggctctcgcatcgatgaagaacgcagcgaaatgcgataagtaatgtgaattgcagaattcagtgaatcatcgaatctttgaacgcatcttgcgctccttgg-tattccaaggagcatgcctgtttgagtgtca--ttt--atata--tctcaacccgcaccc-----gtgaaa-gg-gtgttgggcttggactt----ggga----g-----ttacaggctc----tgcta--ttgtggtag-tctgctctcctgaaatacatggagcg-------------------------------------------gtaatgawaggccccycctgcttcaaar-----------------------------------------------------------------------------------------------------------------------------------------------------------------------cgtagtaactgcgagtgaagtgggaagagctcaaatttgtaatctggcagtc-------gttggattgtccgagttgtaatctagagaagtgcttacc-tgcgctgga--ccgtgtacaagtctcctggaatggagcatcgcagagggtgagaatcccgtctttgacatggactg----ccagggctcaacaggtgcgctctcgaagagtcgagttgtttgggaatgcagctcaaaatgggtggtaaatgccatctaaagctaaatattggcgagagaccgatagcgaacaagtaccgtgagggaaagatgaaaagaactttggaaagagagttaaacagtacgtgaaattgctgaaagggaaacgcttgaagtcagtcgcgtc-ggctggaaatcaacc--ccgcttttgctgggcgcactt-------tcctg-tt-cgatgggtcagcatcaattccggtcgctggataaagtcc-ttgggaacgtggcatc----cttt-ggatgtgttatagcccgc-tggcgcatgcggcggctgggattgaggaactcagcay---gg---cccccttgggggc-gat----tggag----ggagacctcacaact---tacgtgcttaggat-gctggcataatggctttaatcgacccgtcttgaaacacggaccaaggagtctaacatgcctgcgagtg-tttgagtggcgaaaactcatgcgcgcaatgaaagtga--tggttgagat-ccctgtc--at-ggggagcatcgacgcccagaccagacctt-ttgcgacggatctgc-ggtagagcatgcatgttgggacccgaaagatggtgaactatgcctgaatagggtgaagccagaggaaactctggtggaggctcgtagcgattctgacgtgcaaatcgatcgtcaaatttgggtataggggcgaaagactaatcgaaccatctagtagctggttcctgccgaagtttccctcaggatagcagaagctcg----tatcagatttatgtggtaaagcgaatgattagaggccttggggttgaaacaaccttaacctattctcaaactttaaatatgtaagaacaggccgtctcttga--ctggaccgcctgg-cgattgagagtttctagtgggccatttttggtaagcagaactggcgatgcngggatgaaccgaacgcgaggttaaggtgccggaattcacgc-tcatcagacaccacaaaaggtgttagttcatctagacagcaggacggtggccatggaagtcggaatc----------------------------------------------------------------------------------------------------------------------------------------------------------------------------------------
>Irhodiola_EL223_06
------------------------------------------------------------------------------------------------------------------------------------------------------------------------------------------------------------------------------------------------------------------------------------------------------------------------------------------------------------------------------------------------------------------------------------------------------------------------------------------------------------------------------------------------------------------------------------------------------------------------------------------------------------------------------------------------------------------------------------------------------------------------------------------------------------aaggatcattatcgaaat----aagaaaaggcgatg-gagctgtcgctggccctt------------ggccgtgcacgct------cgtcgtcccctca-tttct--cca-tctc-tttgtgcat-cgcttg-tgtagatc---------------------------------------------att--agg--actgctttgcgaatggggag------ac-ccttttg-gtggggctttcc-ttg------------gatctacgt---c---ctc---ttcaca--tgc-tcc-agtg---t---a-ata-attaggaaggaaattt---------------------------atgaaatt-------gtttatacaactttcagcaacggatctcttggctctcgcatcgatgaagaacgcagcgaaatgcgataagtaatgtgaattgcagaattcagtgaatcatcgaatctttgaacgcatcttgcgctccttgg-tattccgaggagcatgcctgtttgagggtca--tta--ata----tctcaaccacatctg-t-------------gtgtgtggcttggactt----gggg----g-gacagtgcagggcc--------------ctgagt-cctgctcccctgaaatacatgagcgg-------------ttt---tgtg-tga--cctctgctctaggtgtgataa--acat--atctgcatctgaccagggc--------------tccgagctgcc------------------------------aaagtgtccctttgctctttga-cctcaaatcaggtaggaccacccgctgaac-ttaag-----catat-caataagcggaggaaaagaaact-aaccaggattcccctagtaactgcgagtgaaccgggaagagctcaaatttgtaatctggcggtc-------tctgg-ccgtccgagttgtaatctagagaagtgcttacc-tgcgctgga--ccatgtacaagtctcctggaatggagcgtcatagagggtgagaatcccgtctttgacatggactg----ccagagctcaacaggtgcgctctcgaagagtcgagttgtttgggaatgcagctcaaaatgggtggtaaatgccatctaaagctaaatattggcgagagaccgatagcgaacaagtaccgtgagggaaagatgaaaagaactttggaaagagagttaaacagtacgtgaaattgctgaaagggaaacgcttgaagtcagtcgcatc-gtctggaaatcaacc--tcgctcttgctgggtgtactt-------tcc-g-tc-cgatgggtcagcatcagtttcggctgctggacaaggtct-ttgggaacgtggcatc-----tca-ggatgtgttatagccctt-gggcagatgcagtggccgggactgaggaactcggcgc---gc---c-gc-------ga-ggc----tgggatgc-tcgtcgtccaca-cc---aacgcgcctaggat-gctggcataatggctttaatcgacccgtcttgaaacacggaccaaggagtctaacatgcctgcgagtg-tttgggtgg--aaaacccatgcgcgcaatgaaagtga--aggttgagat-ccctgtc--gt-ggggagcattgacgcccagaccagacctt-ctgtgacggctctgc-ggtagagcatgcatgttgggacccgaaagatggtgaactatgcctgaatagggtgaagccagaggaaactctggtggaggctcgtagcgattctgacgtgcaaatcgatcgtcaaatttgggtataggggcgaaagactaatcgaaccatctagtagctggttcctgccgaagtttccctcaggatagcagaaactcg----tatcagatttatgtggtaaagcgaatgattagaggccttggggttgaaacaaccttaacctattctcaaactttaaatatgtaagaacaggccgtctcttga--ttggactgcctgg-cgattgagagtttctagtgggccatttttggtaagcagaactggcgatgc-gggatgaaccgaacgtgaggttaaggtgccggaattcacgc-tcatcagacaccacaaaaggtgttagttcatctagacagcaagacggtggccatggaagtcggaatccgctaaggagtgtgtaacaactcacctgccgaatgaactagccctgaaaatggatggcgc-ttaag-cg-tgatacccatacctca-ccgtcggc--gttgacgtgacgcacc-----------------------------------------------------------------------
>Iquietiodor_EL11504
------------------------------------------------------------------------------------------------------------------------------------------------------------------------------------------------------------------------------------------------------------------------------------------------------------------------------------------------------------------------------------------------------------------------------------------------------------------------------------------------------------------------------------------------------------------------------------------------------------------------------------------------------------------------------------------------------------------------------------------------------------------------------------------------------------aaggatcattatcgaagt----ct----------aa-gagttgtcgctggccccta---------ggggtcgtgcacgct------cgccgt-tcttca-tttct--cca-tcta-tttgtgcac-ctcccg-tgtggatccat---------------gtcccttgggggacg-----------attg--ggg--actgcttcgcgaata------------c-ctctttt-tgcaggctttcc-ttgtgtcg-------gatcctcat-t-----ttc---ttcaca--tac-cac-tag----a---a-aca-atagagaagggttgga--------------------attat------aaa---------tatatacaactttcagcaacggatctcttggctctcgcatcgatgaagaacgcagcgaaatgcgataagtaatgtgaattgcagaattcagtgaatcatcgaatctttgaacgcatcttgcgctccttgg-tattccgaggagcatgcctgtttgagtgtca--tta--ata----tctcaaccacgca----------cg-aaa-gcgtgtggcttggactt----gggg----g-atg-atgcaggctc----ggactcagtcggtcag-tctgctcccctgaaatacatgagcga-------------aa--t-aaaa--gg--cctctttgttgggtgtgataa--ctct--atctgcatccgag-ggtcg-------------tttacgtttgcc---agattggatt-gg-------attg-------gattt-catttgacttga-cctcaaatcaggtaggaccacccgctgaac-ttaag-----catat-caataagcggaggaaaagaaact-aaccaggattcccttagtaactgcgagtgaaccgggaagagctcaaatttgtaatctggcggtc------attcga-tcgtccgagttgtaatctagagaagtgt-tacc-tgctctgga--ccgtgtacaagtctcctggaatggagcatcacagagggtgagaatcccgtctttgacatggactg----ccagagcttaataggtgtgctctcgaagagtcgagttgtttgggaatgcagctcaaaatgggtggtaaatgccatctaaagctaaatattggcgagagaccgatagcgaacaagtaccgtgagggaaagatgaaaagaactttggaaagagagttaaacagtacgtgaaattgctgaaagggaaacgcttgaagtcagtcgcgtc-ggtcggaaatcaacc--ttgcttctgctgggtgtactt-------tcc-g-tc-cgacgggtcagcgtcagtttcggtcgctggataaagttc-ttgggaatgtggcatc-----ctc-ggatgtgttatagccctt-tgacatacgcagcggctgggattgaggaattcagcac---gc---cctcc------gg-ggc----tgggg----actcgtcccacaatc---tgggtgcttaggat-gctggcgtaatggctttaatcgacccgtcttgaaacacggaccaaggagtctaacatgcctgcgagtg-tttgggtgg--aaaacccatgcgcgcaatgaaagtga--aggttgagat-ccctgtc--gt-ggggagcatcgacgcccagaccagaccttcttgtgacggatctgc-ggtagagcatgcatgttgggacccgaaagatggtgaactatgcctgaatagggtgaagccagaggaaactctggtggaggctcgtagcgattctgacgtgcaaatcgatcgtcaaatttgggtataggggcgaaagactaatcgaaccatctagtagctggttcctgccgaagtttccctcaggatagcagaagctcg----tatcagatttatgtggtaaagcgaatgattagaggccttggggttgaaacaaccttaacctattctcaaactttaaatatgtaagaacaggctgtctcttga--ttggactgcctgg-cgattgagagtttctagtgggccatttttggtaagcagaactggcgatgc-gggatgaaccgaacgcgaggttaaggtgccggaattcacgc-tcatcagacaccacaaaaggtgttagttcatctagacagcaggacggtggccatggaagtcggaatccgctaaggagtgtgtaacaactcacctgccgaatgaactagccctgagaatggatggcgc-ttaag-cg-tgatacccatacctcg-acgtcagg--tttgaagtgacgcac------------------------------------------------------------------------
>Iproxima_ZT13015
--------------------------------------------------------------------------------------------------------------------------------------------------------------------------------------------------------------------------------------------------------------------------------------------------------------------------------------------------------------------------------------------------------------------------------------------------------------------------------------------------------------------------------------------------------------------------------------------------------------------------------------------------------------------------------------------------------------------------------------------------------------------------------------------------------------------------------------------------------------------------------------------------------------------------------------------------------------------------------------------------------------------------------------------------------------------------------------------------------------------------------------------------------------------------------------------------------------------------------------------------------------------------------------gaattcagtgaatcatcgaatctttgaacgcatcttgcgctccttgg-tattccgaggagcatgcctgtttgagtgtca--tta--aca----tctcaatcacatcca-tg--------------atgtggcttggactt---ggggg----g-aat-gtgcaggcttacttaggtt---aaggttag-cctgctcccctgaaaaatatgagcgg-------------tacctatatt--gg--aactctggctaggtgtgat----acac--atctgcatctaaccgaagg-----------------------------------------------------------------------------------------------------------------------------------------------------------gattcccctagtaactgcgagtgaagagggaaaagctcaaatttgtaatctggcggtc-------tttgg-ccgtccgagttgtaatctagagaagtgc-tacc-tgccctgga--ccatgtacaagtctcctggaatggagcatcatagagggtgagaatcccgtctttgacatggactg----ccagagctttataggtgygctctcaaagagtcgagttgtttgggaatgcagctcaaaatgggtggtaaatgccatctaaagctaaatattggcgagagactgatagcgaacaagtaccgtgagggaaagatgaaaagaactttggaaagagagttaaacagtacgtgaaattgctgaaagggaaacgcttgaagtcagtcgcgtc-ggtcggaaatcaacc--ttgcttttgctgggcgtactt-------tcc-g-tc-cgacgggtcagcatcaattttggtcgctggataaagttc-ttgggaatgtggcatc-----ttt-ggatgtgttatagccctn-ggacgtatgcagtggttnnnnnnnnnnnnnnnnnnnn---nn-----nn-------nn-nnn----nnnnn----n-nnnnnccaca-a----tacgtgctcaggat-gctggcataatggctttaatcgacccgtcttgaaacacggaccaaggagtctaacatgcttgcgagtg-tttgagtgg--aaaactcatgcgcgtaatgaaagtga--tagttgagat-ccccgtc--gt-ggggagcatcgatgcccagaccagacctt-ttgygacrgatctgc-ggtagagcatgcatgttgggacccgaaagatggtgaactatgcctgaatagggtgaagccagaggaaactctggtggaggctcgtagcgattctgacgtgcaaatcgatcgtcaaatttgggtataggggcgaaagactaatcgaaccatctagtagctggttcctgccgaagtttccctcaggatagcagaaactyg----tatcagatttatgtggtaaagcgaatgattagaggccttggggttgaaacaaccttaacctattctcaaactttaaatatgtaagaacaagccgtctcttga--ttggaccgcttgg-cgattgagagtttctagtgggccatttttggtaagcagaactggcgatgc-gggatgaaccgaacgtgaggttaaggtgccggaattcacgc-tcatcagacaccacaaaaggtgttagttcatctagacagcaggacggtggccatggaagtcggaatccgctaaggagtgtgtaacaactcacctgccgaatgaactagccctgaaaatggatggcgc-ttaag-cg-tgatacccatacctca-ccatcagt--gttgaagtgacgcactga-tgagtaggcaggcgtggaggtc---ag-----------------------------------------
>Ineobrunnescens_PBM2452
gctgagactcccgaaggtcaagcttgcggtctcgtgaagaatttggcattgatggcttgtatctccgttggttcattctctggrcctgtcattgaattcttggaagagtggggtctggaatcgttggaagaaaatgcgcattcgtcaacgacgttcactaaggtgttcgttaacggtgtttggatcggcgtgcatcgtgacgcagctaaccttgtgaagaccctgaaacgattgaggagaagagacgacatcagtacggagatttcggttgtaagagatattcgagaaagggaaatgagagtatacacggatgcgggtcgggtttgtaggccgctgttcattgtggaagatcaacaattggtcttgcaaaagaaacacatcaggtggctaaataacggagttgac----------------------------------------------------------------------------------------------------------------------------------------------------------------------------------------------------------------------------------------------------------------------------------------------------------------------------------------------------------------------------------------------------------------------------------------------------------------------------------------------------------------------------------------------------------------------------------------------------------------------------------------------------------------------------------------------------------------------------------------------------------------------------------------------------------------------------------------------------------------------------------------------------------------------------------------------------------------------------------------------------------------------------------------------------------------------------------------------------------------------------------------------------------------------------------------------------------------------------------------------------------------------------tgaac-ttaag-----catat-caataagcggaggaaaagaaact-aaccaggattcccttagtaactgcgagtgaagtgggaagagctcaaatttgtaatctggcagct------attcgg-ctgtccgagttgtaatctaaagaagtgc-tacc-tgtgctgga--ccatgtacaagtcttctggaatggagcatcatagagggtgagaatcccgtctttgacatggactg----ccagtgctcaataggtgygctctcaaagagtcgagttgtttgggaatgcagctcaaaatgggtggtaaatgccatctaaagctaaatattggcgagagaccgatagcgaacaagtaccgtgagggaaagatgaaaagaactttggaaagagagttaaacagtacgtgaaattgctgaaagggaaacgcttgaagtcagtcgcgty-ggttggaaatcaacc--ttgcttttgctgggtgtactt-------tct-g-tc-cratgggtcagcatcaattttggctgctggataaagttctttgggaatgtggcatc-----ctc-ggatgtgttatagcccttgggacatatgcagctgctgggattgaggaactcagcac---gc---c-ttt------tt-ggc----tggg-------cttgtccaca-ca---aacgtgcttaggat-gctggcrtaatggctttaatcgacccgtcttgaaacacggaccaaggagtctaacatgcctgcgagtg-tttgagtgg--aaaactcatgcgcgcaatgaaagtga--tagttgagat-ccctgtc--at-ggggagcatcgatgcccagaccagacctt-ttgtgacggatctgc-ggtagagcaggcatgttgggacccgaaagatggtgaactatgcctgaatagggtgaagccagaggaaactctggtggaggctcgtagcgattctgacgtgcaaatcgatcgtcaaatttgggtataggggcgaaagactaatcgaaccatctagtagctggttcctgccgaagtttccctcaggatagcagaaactcg----tatcagatttatgtggtaaagcgaatgattagaggccttggggttgaaacaaccttaacctattctcaaactttaaatatgtaagaacaggccgtctcttga--ttggactgcctgg-cgattgagagtttctagtgggccatttttggtaagcagaactggcgatgc-gggatgaaccgaacgtgaggttaaggtgccggaattcacgc-tcatcagacaccacaaaaggtgttagttcatctagacagcaggacggtggccatggaagtcggaatccgctaaggagtgtgtaacaactcacctgccgaatgaactagccctgaaaatggatggcgc-ttaag-cg-tgatacccatacctca-ccgtcggc--gttgaagtgacgcgccga-cgagtaggcaggcgtggaggtc---agtgaagaagcct------------------------------
>Imutata_PBM2542
gctgagaccccagaaggtcaagcttgtggtcttgtgaagaatttggcgttgatggcctgcatctctgttggttcattttccgggcctgtcatcgagttcttggaagagtggggtctggaatcgttggaagagaatgcacattcatcaacgccgttcaccaaggtgtttgtgaatggcgtttggattggtgtacaccgcgatgcagctaaccttgtgaagactttgaagagattgaggagaagggacgacattagtacggagatttcggttgtcagagatattcgagagagagaaatgagggtatacacggatgcaggtcgagtttgcaggccactattcattgtggaggatcaacagctggttttgcaaaaaaaacacgtcaggtggcttaataacggggttgatgaggaagggcaggaattcaagtgggagcagatgatcaagggtggtatcatcgagttacttgactctgaagaggaggaaacggtcatgatctcgatgacacctgaagacctggagaattcacggttgcaacaaagagggattgatccccacgcaaatgatggcgaattcgatcctgctgctcgtttgaaggctgggactcatgcacatacttggacacattgcgaaattcatccaagcatgattcttggcatctgcgccagcatcattccattccccgaccataaccaggcaagatagtcatttc--------aaattcatttt-acagagttttaa-actgcttcacagtcaccccgtaacacttaccagtctgc-------------------------------------------------------------------------------------------------------------------------------------------------------------------------------------------------------------------------------------------------------------------------------------------------------------------------------------------------------------------------------------------------------------------------------------------------------------------------------------------------------------------------------------------------------------------------------------------------------------------------------------------------------------------------------------------------------------------------------------------------------------------------------------------------------------------------------------------------------------------------------------tgaac-ttaag-----catat-cantaagcggaggaaaagaaactaaacaaggattcccttagtaactgcgagtgaagagggaaaagctcaaatttgtaatctggcggtc-------tttgg-ccgtccgagttgtaatctagagaagtgc-tacc-tgcgctgga--ccatgtacaagtctcctggaatggagcatcatagagggtgagaatcccgtctttgacatgggctg----ccagagct-tataggtgcgctctcaaagagtcgagttgtttgggaatgcagctcaaaatgggtggtaaatgccatctaaagctaaatattggcgagagaccgatagcgaacaagtaccgtgagggaaagatgaaaagaactttggaaagagagttaaacagtatgtgaaattgctgaaagggaaacgcttgaagtcagtcgcatc-agttggaaatcaacc--tcgcttttgctgggtgtactt-------tct-g-tc-tgatgggtcagcatcaattttgatcgccagataaagttc-ttgggaatgtggcatc-----tct-ggatgtgttatagccctt-ggacatatatggtggttgggattgaggaactcagcac---gc---c-gc-------aa-ggc----tgggg----c--ttgtccaca-at---tacgtgcttaggat-gctggcataatggctttaatcgacccgtcttgaaacacggaccaaggagtctaacatgcttgcgagtg-tttgagtgg--aaaactcatgcgcgtaatgaaagtga--tagttgagat-ccccgtc--at-ggggagcatcgatgcccagaccagacctt-ttgtgacggatctgc-ggtagagcatgtatgttgggacccgaaagatggtgaactatgcctgaatagggtgaagccagaggaaactctggtggaggctcgtagcgattctgacgtgcaaatcgatcgtcaaatttgggtataggggcgaaagactaatcgaaccatctagtagctggttcctgccgaagtttccctcaggatagcagaaactca----tatcagatttatgtggtaaagcgaatgattagaggccttggggttgaaacaaccttaacctattctcaaactttaaatatgtaagaacaagctgtctcttga--ttggactgcttgg-cgattgagagtttctagtgggccatttttggtaagcagaactggcgatgc-gggatgaaccgaacgtgaggttaaggtgccggaattcacgc-tcatcagacaccacaaaaggtgttagttcatctagacagcaggacggtggccatggaagtcggaatccgctaaggagtgtgtaacaactcacctgccgaatgaactagccctgaaaatggatggcgc-ttaag-cg-tgatacccatacctca-ccatcagt--gttgaagtgacgcactga-tgagtaggcaggcgtggaggtc---agtgaagaagcctaggcagtg----------------------
>ImonastichumSMNSSTUF0901533
------------------------------------------------------------------------------------------------------------------------------------------------------------------------------------------------------------------------------------------------------------------------------------------------------------------------------------------------------------------------------------------------------------------------------------------------------------------------------------------------------------------------------------------------------------------------------------------------------------------------------------------------------------------------------------------------------------------------------------------------------------------------------------------------------------aaggatcattactgaaaga-atttgacaa------t-gagttgtcgctggtc------------gtagaccgtgcacgct------cgttgt-tcttca-ttcct--cca-tt-a-tttgtgcat-cacccg-tgtggatcttt------------------------------------------gtt--agg--actgcttcgcaaagt------------t-gctattt-gtggggctttcc-ttgtaaccc--tttcgatccacatgtttt--ttt---ttcaca--cac-acc-aaaa---t---g-----ttttagaaggaataaa--------------------aataa---aatgaat-------tgttatacaactttcagcaacggatctcttggctctcgcatcgatgaagaacgcagcgaaatgcgataagtaatgtgaattgcagaattcagtgaatcatcgaatctttgaacgcatcttgcgctccttgg-tattccgaggagcatgcctgtttgagtgtca--tta--aca----cctcaaccgcttcca-tttc---attttg-gcatgcggcttggactt----ggag----ggaac-atgcaggctc----tgact---ccttgcag-tctgctcctctgaaagatataagcgg-------------tacctatatt--gg--aactttggctaggtgtgat----acac-aatctgcatctaatcaaggc-------------cagcccattggt--tatgctgctga-ca-------gttg-------ccact-tgataaac------------------------------------------------------------------------------------------------------------------------------------------------------------------------------------------------------------------------------------------------------------------------------------------------------------------------------------------------------------------------------------------------------------------------------------------------------------------------------------------------------------------------------------------------------------------------------------------------------------------------------------------------------------------------------------------------------------------------------------------------------------------------------------------------------------------------------------------------------------------------------------------------------------------------------------------------------------------------------------------------------------------------------------------------------------------------------------------------------------------------------------------------------------------------------------------------------------------------------------------------------------------------------------------------------------------------------------------------------------------------------------------------------------------------------------------------------------------------------------------------------------------------------------------------------------------------------------------------------------------------
>Imisakaensis_PC96234
gctgagactcccgaaggtcaagcctgcggacttgtgaagaatttggcattgatggcttgtatctctgtgggttcattttccgggcccgttattgagttcttggaagagtggggtctggaatcgttggaagagaatgcacactcgtcaacgcctttcactaaggtgtttgttaatggtgtatggattggtgtacaccgtgatgcggctaaccttgtgaagactttgaagcgattgaggagaagagacgacattagtacagagatttcggttgtcagggatattcgagaaagagaaatgagagtctacacggatgcaggtagagtttgtaggccgctgtttattgtggaagatcaacagctggttttgcaaaagaaacacatcaggtggctaaataccggtgttgacgatgaagggcaggagttcaagtgggagcagatgatcaagggtggcattatcgagctacttgactcggaagaggaagaaactgttatgatctcgatgacacccgaagacctggagaattcgcggttgcaacagagaggtattgaccctcacgccaatgatggcgagttcgaccctgctgctcgcttgaaggctggaactcatgcacatacttggacacattgcgagatccatccaagtatgattcttggcatctgtgccagtatcattccattccccgaccataaccaggcgagttcatcatttc--------a--------------------------------------------------------------aaggatcattattgaaga----tttatta-----tc-aggttgttgctggtctctcaa---tgagacacttgtgcacact------tgttat-tcttca-ttttc--cca-taat-tttgtgcat-tatttg-tgtggatgaaaa----------ttgtttrtct---ggaattt-tttccaggtgtctggagg--actgctttgcaaagttg------------actattt-gtgaggctttcc-ttgctaata--tttgaatctgcatgt-----ctt---ttaata--tac-acc-agtaaa-t---------tatctgaaggttgaag-----------------atttaatt---ataaaat-------tgttatacaactttcagcaacggatctcttggctctcgcatcgatgaagaacgcagcgaaatgcgataagtaatgtgaattgcagaattcagtgaatcatcgaatctttgaacgcaacttgcgctccttgg-tattctgaggagcatatctgtttgagtgtca--tta--cta----tctcaaccatatcca-tttatttcaagtg-gggtgtggcttggaatt----ggaggattg-aat-ttgctggcaaa---taact---tttgttag-tcagctcctctgaaatgtataagcgg-------------tgcccatgtt------accctttgttagatgtgat----aaat--atctgcatctgtgaaggggagcgggaattacaattctaatgggt--tatgctgctat-tat------catg--------actt-tgataaac----------------------------------------------------------------------aaact-aactaggattcccttagtaactgcgagtgaagagggaaaagctcaaatttgtaatctggcaggc-------cttga-ctgtccgagttgtaatctagagaagtgc-tacc-tgcactgga--ccatgtacaagtcttctggaatggagcatcatagagggtgagaatcccgtctttgacatggactg----ccagagctctataggtgtgctctcaaagagtcgagttgtttgggaatgcagctcaaaatgggtggtaaatgccatctaaagctaaatattggcgagagaccgatagcgaacaagtaccgtgagggaaagatgaaaagaactttggaaagagagttaaacagtacgtgaaattgctgaaagggaaacgcttgaagtcagtcatatc-agttggaaatcaacc--ttgcttttgctgggtgtactt-------tct-g-tc-tgataggtcagcatcaattttgattgctggaaaaagttc-ttgggaatgtggcatc----tttt-ggatgtgttatagccctt-ggacatatacagtggtcgagattgaggaactcagcac---gc---c-at-------aa-ggn----tggg-------cttgtccaca-aa---tacgtgcttaggat-gctggcataatggctttaatcgacccgtcttgaaacacggaccaaggagtctaacatgcctgcaagtgttttgagtgg--aaaactcatgcgcgtaatgaaagtga--tagttgagat-ccctttt-----ggggagcatcgatgcccagaccagacctt-ttgtgacggatctgc-ggtagagcatgtatgttgggacccgaaagatggtgaactatgcctgaatagggtgaagccagaggaaactctggtggaggctcgtagcgattctgacgtgcaaatcgatcgtcaaatttgggtataggggcgaaagactaatcgaac-------------------------------------------------------------------------------------------------------------------------------------------------------------------------------------------------------------------------------------------------------------------------------------------------------------------------------------------------------------------------------------------------------------------------------------------------------------------------------------------------------------------------------------
>Imaculata_PBM2446
gctgagacccccgaaggtcaagcttgyggtctcgtgaagaatttggcattgatggcctgtatctctgttggttcattttccgggcctgtcattgaattcctggaagagtggggtctggaatcattggaagaaaatgcgcattcgtcaacgacgttcactaargtgttcgttaacggtgtttggattggtgtrcaccgggacgcagctaatcttgtgaagaccctgaagcgattgaggagaagagaygacatcagtacggagatttcggttgtaagagatattcgagaaagggaaatgagggtatacacggatgcgggtcgagtttgtaggccgctgttcattgtggaagatcaacagttggtcttgcaaaagaaacacatcaggtggctaaataacggggttgacgatgaagggcaggagttcaagtgggagcaactaatcaagggtggcatcattgagttgcttgactcggaagaagaagagacrgtcatgatctcgatgacacccgaagacctggagaattcgcggttgcaacagagagggattgatccccacgcaaatgatggcgagttcgatcccgctgctcgtctgaaggcsggaactcatgcacatacttggacgcattgcgagattcatccaagtatgattcttggcatttgtgccagtatcattcctttccccgaccataaccaggcaagtcaattatctc-------aaagtyccttac-acag----------------------------------------------------------tagaaat----gccatga------cggagttgtcgctggcctgagg--------gcaatcgtgcacactc----tcgtcgt-tcttca-tttttaccca-tcta-cttgtgcacctgcttg-cgtggatatat---------------atatcg---agggctt-tcctcggatcatt--agg--actgctttgcaaaaa--------------catcttt-tgtgggctttcc-tttccg------------ccacgtct-----ttc---ttcaca--tac-ccccagtg---t--aac----tgttggaatggaatgg-----------------aatttgatgcaataataa-------taatatacaactttcagcaacggatctcttggctctcgcatcgatgaagaacgcagcgaaatgcgataagtaatgtgaattgcagaattcagtgaatcatcgaatctttgaacgcatcttgcgctccttgg-tattccgaggagcatgcctgtttgagtgtca--tca--atg----tctcaaccaacacac-cttg-------gt-gtcgttggcttggattt----ggag----g-----tggcaggctc----tag-----ccttgtag-cctgct-ccctgaaatacatgagtgg--------------------------g--nacctctgttaggtgtgat----aaatgatctngcatctatgaaaagg-----------------------------------------------------------------------------------------------------------c-ttaag-----catat-caataagcggaggaaaagaaact-aaccaggattcccttagtaactgcgagtgaagtgggaagagctcaaatttgtaatctggtggcc-------cttgg-ccatccgagttgtaatctaaagaagtgc-tacc-tgtgctgga--ccgtgtacaagtcttctggaatggagcatcatggagggtgagaatcccgtctttgacatggactg----ccagtgctctataggtgtgctctcaaagagtcgagttgtttgggaatgcagctcaaaatgggtggtaaatgccatctaaagctaaatattggcgagagaccgatagcgaacaagtaccgtgagggaaagatgaaaagaactttggaaagagagttaaacagtacgtgaaattgctgaaagggaaacgcttgaagtcagtcgcgtc-ggtcggaaatcaacc--ttgcttttgctgggtgtactt-------tcc-g-tc-cgatgggtcagcatcaatttyggtcgctggataaagttctccgggaacgtggcatc-----ctc-ggatgtgttatagccctttggacacatgcagcggtcgggattgaggaactcagcac---gc---c-gc-------ga-ggc----tgggc------tttgtccaca-ca---aacgtgcttaggat-gctggcataatggctttaatcgacccgtcttgaaacacggaccaaggagtctaacatgcctgcgagtg-tttgggtgg--aaaacccatgcgcgcaatgaaagtga--tagttgagat-ccctgtc--at-ggggagcatcgatgcccagaccagacctttttgtgacggatctgc-ggtagagcatgtatgttgggacccgaaagatggtgaactatgcctgaatagggcgaagccagaggaaactctggtggaggctcgtagcgattctgacgtgcaaatcgatcgtcaaatttgggtataggggcgaaagactaatcgaaccatctagtagctggttcctgccgaagtttccctcaggatagcagaaactcg----catcagatttatgtggtaaagcgaatgattagaggccttggggttgaaacaaccttaacctattctcaaactttaaatatgtaagaacgagccgtctcttga--ttggactgcttgg-cgattgagagtttctagtgggccatttttggtaagcagaactggcgatgc-gggatgaaccgaacgcgaggttaaggtgccggaattcacgc-tcatcagacaccacaaaaggtgttagttcatctagacagcaggacggtggccatggaagtcggaacccgctaaggagtgtgtaacaactcacctgccgaatgaactagccctgaaaatggatggcgc-ttaag-cg-tgatacccatacctcg-ccgtcggc--gttgaagtgacgcgccga-cgagtaggcaggcgtggaggtc---agtgaagaagc--------------------------------
>Imaculata_EL12604
------------------------------------------------------------------------------------------------------------------------------------------------------------------------------------------------------------------------------------------------------------------------------------------------------------------------------------------------------------------------------------------------------------------------------------------------------------------------------------------------------------------------------------------------------------------------------------------------------------------------------------------------------------------------------------------------------------------------------------------------------------------------------------------------------------aaggatcattattgaaat----agcacgac---ggg-aagctgttgctggcccta----------gtggccgtgcacgct------ttctgt-ccttca-tttct--cca-tcta-tttgtgcac-ctcttg-cgtagacccct----------------------------------------ctgtt--agg--actgctttgcaaaat-----------------tgat-tgtgggctttcc-ttgtt------------tctacgt-----------c-gtcata--tac-acc-agtg---t---a-acg-atttggaatgaatgga--------------------atttt------gatgcaatatataaagcacaactttcagcaacggatctcttggctctcgcatcgatgaagaacgcagcgaaatgcgataagtaatgtgaattgcagaattcagtgaatcatcgaatctttgaacgcatcttgcgctccttgg-tattcctaggagcatgcctgtttgagtgtca--taa--ata----tctcaaccgcacc----------ctatgg-tggtgtggcttggattt----gggg----g-----tggcaggct------------------tag-tctgctcccctgaaatacattggcgg-------------tg-----------------cccgacgtgatgtgata---aatt--atccgcatctgtttatgag--------------------ctgcc---gtgtcgt-------------gttg--------gagt-tgataaacttga-cctcaaatcaggtaggaccacccgctgaac-ttaag-----catat-caataagcggaggaaaagaaact-aaccaggattcccttagtaactgcgagtgaagtgggaagagctcaaatttgtaatctggtggcc-------cttgg-ccatccgagttgtaatctaaagaagtgc-tacc-tgtgctgga--ccgtgtacaagtcttctggaatggagcatcgcagagggtgagaatcccgtctttgacatggactg----ccagtgcctaataggtgcgctctcgaagagtcgagttgtttgggaatgcagctcaaaatgggtggtaaatgccatctaaagctaaatattggcgagagaccgatagcgaacaagtaccgtgagggaaagatgaaaagaactttggaaagagagttaaacagtacgtgaaattgctgaaagggaaacgcttgaagtcagtcgcgtcgggtcggaaatcaacc--tcgcttttgctgggtgtactt-------tcc-g-tc-cgatgggccagcatcggtttcggtcgctggacaaagttctttgggaaagtggcatc-----ctc-ggatgtgttatagcccttgggacatatgcagcggtcgggatcgaggaactcagcac---gc---ccgc-------gagggc----tggggct--ttcttgtccaca-tg---aacgtgcttaggat-gctggcataatggctttaatcgacccgtcttgatacacggaccaaggagtctaacatgcctgcgagtg--ttgggtgg--aaaacccatgcgcgcaatgaaagtga--aggttgagat-ccctgtc--gt-ggggagcatcgacgcccagaccagacctt-ctgtgacggatctgc-ggtagagcacgcatgttgggacccgaaagatggtgaactatgcctgaatagggtgaagccagaggaaactctggtggaggctcgtagcgattctgacgtgcaaatcgatcgtcaaatttgggtataggggcgaaagactaatcgaaccatctagtagctggttcctgccgaagtttccctcaggatagcagaaactcg----tatcagatttatgtggtaaagcgaatgattagaggccttggggttgaaacaaccttaacctattctcaaactttaaatatgtaagaacaagccgtctcttga--ttggaccgcttgg-cgattgagagtttctagtgggccatttttggtaagcagaactggcgatgc-gggatgaaccgaacgcgaggtgaaggtgccggaattcacgc-tcatcagacaccacaaaaggtgttagttcatctagacagcaggacggtggcgatggaagtcgggacccgctaaggagtgtgtaacaactcacctgccgaatgaactagccctgaaaatgaatgcc---------------tagctatcaaccc-gcgctagt--acccacatg-------------------------------------------------------------------------cgcta
>Ilatericia_TR109_02
gctgagaccccagaaggtcaagcttgtggtcttgtgaagaatttggcgttgatggcctgcatctctgttggttcattttccgggcctgtcattgagttcttggaagagtggggtctggaatcgttggaagagaatgcacattcatcaacgccgttcaccaaggtgttcgtcaatggcgtttggattggtgtacaccgcgatgcagctaaccttgtgaagactttgaaacgattgaggaggagagacgacatcagtacggagatttcggtcgtcagagatattcgagagagagaaatgagggtatacacggatgcaggtcgagtttgcaggccgctattcattgtggaggatcaacaactggttttgcaaaaaaaacacgtcaagtggcttaataatggggttgatgaggaaggacaggagttcaagtgggagcagatgatcaagggtggtatcatcgagttacttgactccgaagaggaggaaacggtcatgatctcgatgacacctgaagacctggagaattcgcggttgcaacaaagggggattgatccccacgcaaatgatggcgaattcgatcctgctgctcgtttgaaggctgggactcatgcacatacttggacgcattgcgaaattcatccaagcatgattcttggcatctgcgccagcatcattccattccccgatcataaccaggc----tagtcttttc--------aaattcatttt-acagagttttaa-actgcttcacagtcaccccgtaacacttaccaatctgc------cattaccgaagt----at-------------gagttgtcgctggtc------------atcgatcgtgcacgct------cgttat-tcttca-tttct--cca-tc-a-tttgtgca-----------------------------------------------------tctttgacgatt--ggg--actgctttgcaaagt------------c-actattt-gtggggctttcc-ttg------------tgtcta----------------ctcaca--tac-gcc-ta---------g-----atttagaaggaattcg----------------------aaa---ttgaaat-------ttttatacaactttcagcaacggatctcttggctctcgcatcgatgaagaacgcagcgaaatgcgataagtaatgtgaattgcagaattcagtgaatcatcgaatctttgaacgcatcttgcgctccttgg-tattccgaggagcatgcctgtttgagtgtca--tta--ata----tctcaatcacatcca-tg--------------atgtggcttggacttgggggggg----g-aac-gtgcaggcttgcttaggc---------ttggcctgctcccctgaaaaatatgagcgg-------------tacctatatt--gg--aactctggctaggtgtgat----acac--atctgcatctaacagaggt----------------------cgt--tatgctgctga-cc-------atta------tgactt-tgataaac--------------------------------------aag-----catat-caataagcggaggaaaagaaact-aacaaggattcccctagtaactgcgagtgaagagggaaaagctcaaatttgtaatctggcggcc-------tttgg-ccgtccgagttgtaatctagagaagtgc-tacc-tgccctgga--ccatgtacaagtctcctggaatggagcatcatagagggtgagaatcccgtctttgacatggactg----ccagagctttatgggtgcgctctcaaagagtcgagttgtttgggaatgcagctcaaaatgggtggtaaatgccatctaaagctaaatattggcgagagaccgatagcgaacaagtaccgtgagggaaagatgaaaagaactttggaaagagagttaaacagtacgtgaaattgctgaaagggaaacgcttgaagtcagtcgcgtc-ggtcggaaatcaacc--ttgcttttgctgggcgtactt-------tcc-g-tt-cgacgggtcagcatcaattttggtcgctggataaagttc-ttgggaatgtggcatc-----ttt-tgatgtgttatagccctc-gaacatatgcagcggttgggattgaggaactcagcac---gc---c-gc-------ga-ggc----tgggg----c-ttgtcccaca-a----tacgtgctcaggat-gctggcataatggctttaatcgacccgtcttgaaacacggaccaaggagtctaacatgcttgcgagtg-tttgagtgg--aaaactcatgcgcgtaatgaaagtga--tagttgagat-ccccgtc--gt-ggggagcatcgatgcccagaccagacctt-ttgtgacggatctgc-ggtagagcatgcatgttgggacccgaaagatggtgaactatgcctgaatagggtgaagccagaggaaactctggtggaggctcgtagcgattctgacgtgcaaatcgatcgtcaaatttgggtataggggcgaaagactaatcgaaccatctagtagctggttcctgccgaagtttccctcaggatagcagaaactcg----tatcagatttatgtggtaaagcgaatgattagaggccttggggttgaaacaaccttaacctattctcaaactttaaatatgtaagaacaagccgtctcttga--ttggaccgcttgg-cgattgagagtttctagtgggccatttttggtaagcagaactggcgatgc-gggatgaaccgaacgtgaggttaaggtgccggaattcacgc-tcatcagacaccacaaaaggtgttagttcatctagacagcaggacggtggccatggaagtcggaatccgctaaggagtgtgtaacaactcacctgccgaatgaactagccctgaaaatggatggcgc-ttaag-cg-tgatacccatacctca-ccatcagt--gttgaagtgacgcgctga-tgagtaggcaggcgtggaggtc---agtgaagaagcctaggcagcgatgctgggtgaaacggcctcta
>Ilatericia_PDD92382
------------------------------------------------------------------------------------------------------------------------------------------------------------------------------------------------------------------------------------------------------------------------------------------------------------------------------------------------------------------------------------------------------------------------------------------------------------------------------------------------------------------------------------------------------------------------------------------------------------------------------------------------------------------------------------------------------------------------------------------------------------------------------------------------------------aaggatcattactgaagc----atcgtaa------t-aagttgttgctggtctttca----aaggacaatcgtgcacgct------tgttat-tcttca-tttct--cca-tc-a-tttgtgcat-cacttg-tgtggatattt--------------cgtgtct--ggggctcg-tcctcagacgatt--agg--actgctttgcaaagt------------t-actattt-gtggggctttcc-ttg------------gatccgcatgttt---------tatata--cac-acc-aata---t---a-----tatcagaaggaatttt---------------------tttt---ttgaaat-------tgttatacaactttcagcaacggatctcttggctctcgcatcgatgaagaacgcagcgaaatgcgataagtaatgtgaattgcagaattcagtgaatcatcgaatctttgaacgcatcttgcgctccttgg-tattccgaggagcatgcctgtttgagtgtca--tta--ata----tctcaaccacatcca-tttt--attttggcatatgtggcttggactt----ggag----g-aat-gtgcaggctc----tgact---ctttgtagttctgctcctctgaaaaatatgagcgg-------------tacccatatt--gg--aactctggctaggtgtgat----acac-aatctgcatctaatccaagg-------------ttacctgtcggt--tatgctgctga-tt-----aaatta-------tgact-cgataaac---------------------------------------ag-----catat-caataagcggaggaaaagaaact-aacaaggattcccctagtaactgcgagtgaagagggaagagctcaaatttgtaatctggcggtc-------tttgg-ccgtccgagttgtaatctagagaagtgcttacc-tgcactgga--ccatgtacaagtctcctggaatggagcatcatagagggtgagaatcccgtctttgacatggactg----ccagggcttcataggtgcgctctcaaagagtcgagttgtttgggaatgcagctcaaaatgggtggtaaatgccatctaaagctaaatattggcgagagaccgatagcgaacaagtaccgtgagggaaagatgaaaagaactttggaaagagagttaaacagtacgtgaaattgctgaaagggaaacgcttgaagtcagtcgcatc-agttggaaatcaacc--ttgcttttgctgggtgtactt-------tcc-g-tc-cgatgggtcagcatcaatttcgatcgctggataaggttc-ttgggaacgtggcatc-----ttc-ggatgtgttatagccctt-ggacatacgcagcggttgggattgaggaactcagcac-gggc---c-gc-------ga-ggctttttggga----c--ttgtccaca-a----tacgtgcttaggat-gctggcataatggctttaatcgacccgtcttgaaacacggaccaaggagtctaacatgcttgcgagtg-tttgagtgg--aaaactcatgcgcgtaatgaaagtga--tagttgagat-ccccgtc--gt-ggggagcatcgatgcccagaccagacctt-ttgtgacggatctgc-ggtagagcacgtatgttgggacccgaaagatggtgaactatgcctgaatagggtgaagccagaggaaactctggtggaggctcgtagcgattctgacgtgcaaatcgatcgtcaaatttgggtataggggcgaaagactaatcgaaccatctagtagctggttcctgccga-------------------------------------------------------------------------------------------------------------------------------------------------------------------------------------------------------------------------------------------------------------------------------------------------------------------------------------------------------------------------------------------------------------------------------------------------------------------------------------------------------------
>Ilanatodisca_TURA1812
gctgagactcccgaaggtcaagcttgtggtctcgtgaagaatttggcattgatggcttgtatctctgttggttcattttcygggcctgtcattgaattcttggaagagtggggtctggaatcgttggaagaaaatgcgcattcgtcaacgacgttcactaaggtrttcgttaacggtgtttggattggtgtgcaccgtgacgcagctaacttggtgaagaccctgaagcgattgaggagaagagacgacatcagtacggagatttcggttgtaagagatattcgagaaagggaaatgagggtatacacggatgcgggtcgagtttgtaggccgctgttcattgtggaagatcaacarttggtcttgcaaaagaaacacgtcaggtggctaaataacggggttgacgatgaaggacaggagttcaagtgggagcaactgatcaagggtggtatcattgagctgcttgactcggaagaagaagagacagtcatgatctcgatgacacccgaagacctggagaattcgcggttgcagcagagagggattgatccccacgcaaatgatggcgagttcgatcccgctgctcgtctgaaggctggaacycatgcacatacttggacgcattgcgagattcacccaagcatgatccttggcatttgtgccagtatcattcctttcccagaccataaccaggcaagtcaactatctc-------caattttcttac-acagagtgttaatcccattctatagtcgccccgtaacacgtaccagtctgcaaggatcattattgaaat----agcatga------c-gagttgtcgctggccttt---------tttgaccgtgcacgct-----ctgtcgt-tcttca-tttct--cca-tcta-tttgtgcac-ctcttg-cgtagaccttt--------------tctg------aggg-ct-tcctcgggtcgtt--agg--actgctttgcaaaaa--------------atgaatt-tgtgggctttcc-ttgtcgcta--------------------------c-cacaca--tac-acc-agtg---t---a-att-gtttagaaggaaatgg--------------------aattt------gatg-------cataatacaactttcagcaacggatctcttggctctcgcatcgatgaagaacgcagcgaaatgcgataagtaatgtgaattgcagaattcagtgaatcatcgaatctttgaacgcatcttgcgctccttggttaatccaaggagcatgcctgtttgagtgtca--tta--atg----tctcaaccacaccgt-------------g-aggtgtggcttggattt----gggg----g-----ttacaggcc------------------tag-tctgctcccctgaaatacatgagtgg-------------taacgacct---------ctccattaagatgtgat----acat--atctgcatctggtcgaggg--------------------------ttctgctgctatataa----gagttg--------gatt-tgataaac---------------------------------ac-ttaag-----catat-caataagcggaggaaaagaaact-aaccaggattcccttagtaactgcgagtgaagtgggaagagctcaaatttgtaatctggcggcc-------tttgg-acgtccgagttgtaatctaaagaagtgc-tacc-tgtgctgga--ccgtgtacaagtcttctggaatggagcatcacagagggtgagaatcccgtctttgacatggactg----ccagtgctcaataggtgtgctctcaaagagtcgagttgtttgggaatgcagctcaaaatgggtggtaaatgccatctaaagctaaatattggcgagagaccgatagcgaacaagtaccgtgagggaaagatgaaaagaactttggaaagagagttaaacagtacgtgaaattgctgaaagggaaacgcttgaagtcagtcgcgtc-cgtcgggaatcaacc--ttgctcttgctgggtgtactt-------tct-g-tc-ggacgggtcagcatcagtttcggttgctggacaaagttctttgggaatgtggcatc-----ctc-ggatgtgttatagcccttgggacacatgcagcggtcgggattgaggaactcagcac---gc---ccgc-------gagggc----tggggc---tttttgcccaca-ca---actgtgcttaggat-gctggcgtaatggctttaatcgacccgtcttgaaacacggaccaaggagtctaacatgcctgcgagtg-tttgagtgg--aaaactcatgcgcgcaatgaaagtga--tagttgagat-ccctgtc--at-ggggagcatcgatgcccagaccagacctt-ttgtgacggatctgc-ggtagagcatgcatgttgggacccgaaagatggtgaactatgcctgaatagggtgaagccagaggaaactctggtggaggctcgtagcgattctgacgtgcaaatcgatcgtcaaatttgggtataggggcgaaagactaatcgaaccatctagtagctggttcctgccgaagtttccctcaggatagcagaaactcg----tatcagatttatgtggtaaagcgaatgattagaggccttggggttgaaacaaccttaacctattctcaaactttaaatatgtaagaacaagctgtctcttga--ttggactgcttgg-cgattgagagtttctagtgggccatttttggtaagcagaactggcgatgc-gggatgaaccgaacgtgaggttaaggtgccggaattcacgc-tcatcagacaccacaaaaggtgttagttcatctagacagcaggacggtggccatggaagtcggaatccgctaaggagtgtgtaacaactcacctgccgaatgaactagccctgaaaatggatggcgc-ttaag-cg-tgatacccatacctca-ccgtcggc--gttgaagtgacgcgccga-cgagtaggcaggcgtggaggtc---agtgaagaagcctaggcagcgatgctgggtgaaacggcctcta
>Ilanatodisca_PBM3051
gctgagactcccgaaggtcaagcttgcggtctcgtgaagaatttggcattgatggcttgtatctctgttggttcattttccgggcctgtcattgaattcttggaagagtggggtctggaatcgttggaagaaaatgcgcattcgtcaacgacgttcactaaggtgtttgttaacggygtttggattggtgtgcaccgtgacgcagctaacctggtgaagaccctgaagcgattgaggagaagagacgacatcagtacggagatttcggtcgtaagagatattcgagaaagggaaatgagggtatacacggatgcgggtcgagtttgtaggccgctgttcattgtggaagatcaacaattggtcttgcaaaagaaacacatcaggtggctaaataacggggttgacgatgaaggacaggagttcaagtgggagcaactgatcaagggtggtatcattgagctacttgactcggaagaagaagagacagtcatgatctcgatgacacccgaagacctggagaattcgcggttgcaacagagagggattgatccccacgcaaatgatggcgagttcgatcccgctgctcgtctgaaggctggaactcatgcacatacttggacgcattgcgagattcacccaagtatgatccttggcatttgtgccagtatcattcctttccccgaccataaccaggcaagtcaactatctc-------caattttcttac-acagagtgttaatcccattctatagtcgccccgtaacacgtaccagtctgcaaggatcattatcgaaat----agcatga------cggggttgtcgctggcctct---------tttgaccgtgcacgct-----ccgtcgt-tcttca-tttct--cca-tcta-tttgtgcac-acctct-tgcg------------------------------------------------tatt--ggg--actgctttgcaaaaatg---a-----at-atgaatt-tgtgggctttcc-ttgtcgcta--------------------------c-cacaca--tac-acc-agtg---t---a----------aatcgtatgga--------------------atttt------gatgcatataatgtaatacaactttcagcaacggatctcttggctctcgcatcgatgaagaacgcagcgaaatgcgataagtaatgtgaattgcagaattcagtgaatcatcgaatctttgaacgcatcttgcgctccttggttaatgcaaggagcatgcctgtttgagtgtca--tta--atg----tctcaaccacaccga-tg------------aggtgtggcttggattt----gggg----g-----ctacaggctc----tg------cattgtag-tctgctcccctgaaatgcatgggtgg-------------cgacgacct---------ctccattaaggtgtgata--cacat--atctgcatctggttgaggg-------------------------gttttgctgctga-gag----gagtc---------ggat-tgataaac-------------------------------------taag-----catat-caataagcggaggaaaagaaact-aaccaggattcccttagtaactgcgagtgaagtgggaagagctcaaatttgtaatctggcggct-------cttgg-ccgtccgagttgtaatctaaagaagtgc-tacc-tgtgctgga--ccgtgtaaaagtcttctggaatggagcatcacagagggtgagaatcccgtctttgacatggactg----ccagtgcttaataggtgtgctctcgaagagtcgagttgtttgggaatgcagctcaaaatgggtggtaaatgccatctaaagctaaatattggcgagagaccgatagcgaacaagtaccgtgagggaaagatgaaaagaactttggaaagagagttaaacagtacgtgaaattgctgaaagggaaacgcttgaagtcagccgcgtc-tgtcgggaatcaacc--ttgctcttgctgggtgtactt-------tcc-g-tc-ggatgggtcagcatcagtttcggtcgctggacaaagttctttgggaatgtggcatc-----ttc-ggatgtgttatagcccttgggacatatgcagcggtcgggattgaggaactcagcat---gc---ccgc-------gagggc----tgggg----cttttgtccaca-ta---attgtgcttaggat-gctggcgtaatggctttaatcgacccgtcttgaaacacggaccaaggagtctaacatgcctgcgagtg-tttgggtgg--aaaactcatgcgcgcaatgaaagtga--tagttgagat-ccctgtc--gt-ggggagcatcgatgcccagaccagacctt-ttgtgacggatctgc-ggtagagcatgcatgttgggacccgaaagatggtgaactatgcctgaatagggtgaagccagaggaaactctggtggaggctcgtagcgattctgacgtgcaaatcgatcgtcaaatttgggtataggggcgaaagactaatcgaaccatctagtagctggttcctgccgaagtttccctcaggatagcagaaactcg----tatcagatttatgtggtaaagcgaatgattagaggccttggggttgaaacaaccttaacctattctcaaactttaaatatgtaagaacaagctgtctcttga--ttggactgcttgg-cgattgagagtttctagtgggccatttttggtaagcagaactggcgatgc-gggatgaaccgaacgtgaggttaaggtgccggaattcacgc-tcatcagacaccacaaaaggtgttagttcatctagacagcaggacggtggccatggaagtcggaacccgctaaggagtgtgtaacaactcacctgccgaatgaactagccctgaaaatggatggcgc-ttaag-cg-tgatacccatacctca-ccgtcggc--gttgaagtgacgcgccga-cgagtaggcaggcgtggaggtc---agtgaagaagcctaggcagcgatgctgggtgaaacggcctcta
>Ilanatodisca_PBM2451
------------------caagcttgtggtctcgtaaagaatttggcattgatggcttgtatctctgttggttcattttccgggcctgtcattgaattcttggaagagtggggtctggaatcgttggaagaaaatgcgcattcgtcaacgacgttcactaaggtgttcgttaacggtgtttggattggtgtgcaccgtgacgcagctaacttggtgaagaccctgaagcgattgaggagaagagacgacatcagtacggagatttcggttgtaagagatattcgagaaagggaaatgagggtatacacggatgcgggtcgagtttgtaggccgctgttcattgtggaagatcaacaattggtcttgcaaaagaaacacgtcaggtggctaaataacggggttgacgatgaaggacaggagttcaagtgggagcaactgatcaagggtggtatcattgagctgcttgactcggaagaagaagagacagtcatgatctcgatgacrcccgaagacytggagaattcgcggttgcagcagagagggattgatccccacgcaaacgatggcgagttcgatcccgctgctcgtctgaaggctggaactcatgcacatacttggacgcattgcgagattcacccaagcatgatccttggcatttgtgccagtatcattcctttcccagaccataaccaggcaagtaaactatytc-------caattttcttac-acagagtgttaatc-------------------------------------aaggatcattattgaaat----agcatga------c-gagttgtcgctggycttttc-------tttgaccgtgcacgct-----ctgtcgt-tcttca-tttct--cca-tcta-tttgtgcac-ctcttg-cgtagaccttt--------------tctg------agggctt-tcctsgggycgtw--agr--ackgcttkgcaaaaa-----a-----aa-atgaatt-tgtgggctttcc-ttgtcgcta--------------------------c-cacaca--tac-acc-agtg---t---a-att-gtttagaaggaaatgg--------------------aattt------gatg-------cataatacaac-ttcagcaacggtctctnnnnnnnnnnnnnnnnnnnnnnnnnnnnnnnnntgcgataagtaatgtgaattgcagaattcagtgaatcatcgaatctttgaacgcatcttgcgctccttggttaatccaaggagcatgcctgtttgagtgtca--tta--atg----tctcaaccacaccgt-------------g-aggtgtggcttggatwt----gggg----g-----ttacaggck------------------tag-tctgctcccctgaaatgcatgagtgg-------------taacgacct---------ctccattaagatgtgat----acat--atctgcatctagttgaggg--------------------------ttttgctgctatacaa----gagttg--------gatt-tgataaac----------------------------------------------------------------------------------gattcccttagtaactgcgagtgaagtgggaagagctcaaatttgtaatctggcggcc-------tttgg-acgtccgagttgtaatctaaagaagtgc-tacc-tgtgctgga--ccgtgtacaagtcttctggaatggagcatcacagagggtgagaatcccgtctttgacatggactg----ccagtgctcaataggtgtgctctcgaagagtcgagttgtttgggaatgcagctcaaaatgggtggtaaatgccatctaaagctaaatattggcgagagaccgatagcgaacaagtaccgtgagggaaagatgaaaagaactttggaaagagagttaaacagtacgtgaaattgctgaaagggaaacgcttgaagtcagtcgcgtc-tgtcgggaatcaacc--ttgctcttgctgggtgtactt-------tct-g-tc-ggacgggtcagcatcagtttcggtcgctggacaaagttctttgggaatgtggcatc-----ctc-ggatgtgttatagcccttgggacacatgcagcggtcgggattgaggaactcagcac---gc---ccgt-------gagggc----tggggc---tttttgcccaca-ta---actgtgcttaggat-gctggcgtaatggctttaatcgacccgtcttgaaacacggaccaaggagtctaacatgcctgcgagtg-tttgagtgg--aaaactcatgcgcgcaatgaaagtga--tagttgagat-ccctgtc--at-ggggagcatcgatgcccagaccagacctt-ttgtgacggatctgc-ggtagagcatgcatgttgggacccgaaagatggtgaactatgcctgaatagggtgaagccagaggaaactctggtggaggctcgtagcgattctgacgtgcaaatcgatcgtcaaatttgggtataggggcgaaagactaatcgaaccatctagtagctggttcctgccgaagtttccctcaggatagcagaaactcg----tatcagatttatgtggtaaagcgaatgattagaggccttggggttgaaacaaccttaacctattctcaaactttaaatatgtaagaacaagctgtctcttga--ttggactgcttgg-cgattgagagtttctagtgggccatttttggtaagcagaactggcgatgc-gggatgaaccgaacgtgaggttaaggtgccggaattcacgc-tcatcagacaccacaaaaggtgttagttcatctagacagcaggacggtggccatggaagtcggaatccgctaaggagtgtgtaacaactcacctgccgaatgaactagccctgaaaatggatggcgc-ttaag-cg-tgatacccatacctca-ccgtcggc--gttgaagtgacgcgccga-cgagtaggca----------------------------------------------------------
>IismeneanumSMNSSTUF0901561
------------------------------------------------------------------------------------------------------------------------------------------------------------------------------------------------------------------------------------------------------------------------------------------------------------------------------------------------------------------------------------------------------------------------------------------------------------------------------------------------------------------------------------------------------------------------------------------------------------------------------------------------------------------------------------------------------------------------------------------------------------------------------------------------------------aaggatcattatcgaaat----gc-ctatg---acr-gagctgtcgctggccttc-----------tggccgtgcacgct-----ctgtcct-tcttca-tttct--cca-tcta-cttgtgcactcgctca-catggatctca---------------ttgtctga-ggggttt-cccttggatcatt--agg--actgctttgcgaaaaaacat-----cat-ttttttt-cgtgggctttcc-ttgtt----------cttccatgtct-----ttc---ttcaca--tac-ccc-agtg---t---a-acaaccatgaaatagatgaa--------------------ttttt-------atg-------cataatacaactttcagcaacggatctcttggctctcgcatcgatgaagaacgcagcgaaatgcgataagtaatgtgaattgcagaattcagtgaatcatcgaatctttgaacgcatcttgcgctccttgg-tattccgaggagcatgcctgtttgagtgtcg--tta--ata----tctcaaccgcaccat-----------tgg-gggtgtggcttggattt----gggg----g--tt-atgcaggctc----tg------gcttgtag-tctgctcccctgaaatgcatgagtgg-------------tt----------ga--accctctgttaggtgtgat----aatt--atctgcatctgatggaaag-------------gtcatggctgct--tatatg------tc-------gtcg--------gatt-tgataaac------------------------------------------------------------------------------------------------------------------------------------------------------------------------------------------------------------------------------------------------------------------------------------------------------------------------------------------------------------------------------------------------------------------------------------------------------------------------------------------------------------------------------------------------------------------------------------------------------------------------------------------------------------------------------------------------------------------------------------------------------------------------------------------------------------------------------------------------------------------------------------------------------------------------------------------------------------------------------------------------------------------------------------------------------------------------------------------------------------------------------------------------------------------------------------------------------------------------------------------------------------------------------------------------------------------------------------------------------------------------------------------------------------------------------------------------------------------------------------------------------------------------------------------------------------------------------------------------------------------------
>Ihirsuta_PBM2222
-----------------------------------------------------------------------------------------------------------------------------------------------------------------------------------------------------------------------------------------------------------------------------------------------------------------------------------------------------------------------------------------------------------------------------------------------------------------------------------------------------------------------------------------------------------------------------------------------------------------------------------------------------------------------------------------------------------------------------------------------------------------------------------------------------------------------------------------------------------------------------------------------------------------------------------------------------------------------------------------------------------------------------------------------------------------------------------------------------------------------------------------------------------------------------------------------------------------------------------------------------------------------------------------------------------------------------------------------------------------------------------------------------------------------------------------------------------------------------------------------------------------------------------------------------------------------------------------------------------------------------------------------------------------------------aatcaggtaggaccacccgctgaac-ttaag-----catat-caataagcggaggaaaagaaact-aacaaggattcccttagtaactgcgagtgaagagggaaaagctcaaatttgtaatctggcagcc-------tttgg-ccgtccgagttgtaatctagagaagtgc-tacc-tgcgctgga--ccatgtacaagtctcctggaatggagcatcatagagggtgagaatcctgtctttgacatggactg----ccagagctttataggtgcgctctcaaagagtcgagttgtttgggaatgcagctcaaaatgggtggtaaatgccatctaaagctaaatattggcgagagaccgatagcgaacaagtaccgtgagggaaagatgaaaagaactttggaaagagagttaaacagtacgtgaaattgctgaaagggaaacgcttgaagtcagtcgcatc-agttggaaatcaacc--tcgcttttgctcggtgtactt-------tcc-g-tc-tgatgggtcagcatcaattttgatcgctggataaagttc-ttgggaacgtggcatc-----ttt-ggatgtgttatagccctt-ggacatatacagtggttgggattgaggaactcagcac---gc---c-gc-------aa-ggc----tgggg----gcttgtcccaca-a----cacgtgcttaggat-gctggcataatggctttaatcgacccgtcttgaaacacggaccaaggagtctaacatgcttgcgagtg-tttgagtgg--aaaactcatgcgcgtaatgaaagtga--tagttgagat-ccccgtc--at-ggggagcatcgatgcccagaccagacctt-ttgtgacggatctgc-ggtagagcatgtatgttgggacccgaaagatggtgaactatgcctgaatagggtgaagccagaggaaactctggtggaggctcgtagcgattctgacgtgcaaatcgatcgtcaaatttgggtataggggcgaaagactaatcgaaccatctagtagctggttcctgccgaagtttccctcaggatagcagaaactcg----tatcagatttatgtggtaaagcgaatgattagaggccttggggttgaaacaaccttaacctattctcaaactttaaatatgtaagaacaagccgtctcttga--ttggactgcttgg-cgattgagagtttctagtgggccatttttggtaagcagaactggcgatgc-gggatgaaccgaacgtgaggttaaggtgccggaattcacgc-tcatcagacaccacaaaaggtgttagttcatctagacagcaggacggtggccatggaagtcggaatccgctaaggagtgtgtaacaactcacctgccgaatgaactagccctgaaaatggatggcgc-ttaag-cg-tgatacccatacctca-ccatcagt--gttgaagtgacgcgctga-tgagtaggcaggcgtggaggtc---agtgaagaagcctag----------------------------
>Igregaria_ZT8944
gctgagactcctgaaggtcaagcttgcggtcttgtgaagaatttagcattaatggcttgtatttcggtcggttcgttttctgggcctgtcattgagttcttagaagagtggggactggagtctttggaagagaatgcacattcatcgacgtcgttcaccaaagtgtttgttaatggtgtttggatcggtgtccatcgtgacgcggctaacctcgtgaagaccctgaagaggttaaggagaagagatgacattagtacggagatttctgtcgtcagagatattcgggaaagggaaatgcgggtatataccgaygcgggtcgggtttgcaggccactattcatcgtggaagatcaacagttgatcttgcaaaagaaacatattaggtggctaaataatggggctgacgatgaagggcaagagttcaagtgggaacagttgatcaagggtggtattatcgagcttcttgattctgaagaggaggagaccgttatgatctcgatgacgcccgaagacctggagaattcccggttgcaacagaggggcattgaccctcacgcaaacgatggcgagtttgatcctgctgcccgtttgaaggctggaactcacgcacatacttggacacattgcgagattcatccaagtatgattcttggcatttgtgccagtatcattcccttccccgaccataaccaggtaagtcaattaccct-------gaagttcattgt-atgaaacgttaatcatattttatagtcgcctcgta--------------------------------------------------------------------------------------------------------------------------------------------------------------------------------------------------------------------------------------------------------------------------------------------------------------------------------------------------------------------------------------------------------------------------------------------------------------------------------------------------------------------------------------------------------------------------------------------------------------------------------------------------------------------------------------------------------------------------------------------------------------------------------------------------------------------------------------------------------------------------------------------------------------------------------------------------------ggattcccatagtaactgcgagtgaagtgggataagctcaaatttgtaatctggcagtc-------cttgg-ctgtccgagttgtaatctagagaagtgcttacc-tgtgctgga--ccatgtaaaagtctcctggaatggagcatcacagagggtgagaatcccgtctttgacatggactc----ccggtgcgcc-taggtgtgctctcaaagagtcgagttgtttgggaatgcagctcaaaatgggtggtaaatgccatctaaagctaaatattggcgagagaccgatagcgaacaagtaccgtgagggaaagatgaaaagaactttggaaagagagttaaacagtacgtgaaattgctgaaagggaaacgcttgaagtcagtcacatc-gggtggaaatcaacc--ttgcttttgcttggtgtactt-------tcc-t-tc-tgatgggtcagcatcaattttggttgctggataaggttc-ttgggaatgtggcatc-----ttt-ggatgtgttatagccctt-ggacgcatacagcagctgagattgaggaactcagcat---gc---c-gc-------aa-ggc----tgggg----cttttgtccaca-t----gatgtgcttaggat-gctggcataatggctttaatcgacccgtcttgaaacacggaccaaggagtctaacatacctgcgagtg-tttgggtgg--aaaacccatgcgcgtaatgaaagtga--tggttgagat-ccctgtc--gt-ggggagcatcgacgcccagaccggacctt-ttgtgatggatctgc-ggtagagcatgtatgttgggacccgaaagatggtgaactatgcctgaatagggtgaagccagaggaaactctggtggaggctcgtagcgattctgacgtgcaaatcgatcgtcaaatttgggtataggggcgaaagactaatcgaaccatctagtagctggttcctgccgaagtttccctcaggatagcagaaactcg----tatcagatttatgtggtaaagcgaatgattagaggccttggggttgaaacaaccttaacctattctcaaactttaaatatgtaagaacaagctgtctcttga--ttggactgcttgg-cgattgagagtttctagtgggccatttttggtaagcagaactggcgatgc-gggatgaaccgaacgtgaggttaaggtgccggaattcacgc-tcatcagacaccacaaaaggtgttagttcatctagacagcaggacggtggccatggaagtcggaatccgctaaggagtgtgtaacaactcacctgccgaatgaactagccctgaaaatggatggcgc-ttaag-cg-tgatacccatacctca-ccgtcagc--gttgaagtgacgcactga-cgagtaggcaggcgtggaggtc---agtgaagaagcctaggcagtgatgctgggtgaaacggcctcta
>Igregaria_CAL1309
---------------------------------------------------atggcttgtatttcggtcggttcgttttctgggcctgtcattgagttcttagaagagtggggactggagtctttggaagagaatgcacattcatcgacgtcgttcaccaaagtgtttgttaatggtgtttggatcggtgtccatcgtgacgcggctaacctcgtgaagaccctgaagaggttaaggagaagagatgacattagtacggagatttctgtcgtcagagatattcgggaaagggaaatgcgggtatataccgacgcgggtcgggtttgcaggccactattcatcgtggaagatcaacagttgatcttgcaaaagaaacatattaggtggctaaataatggggctgacgatgaagggcaagagttcaagtgggaacagttgatcaagggtggtattatcgagcttcttgattctgaagaggaggagaccgttatgatctcgatgacgcccgaagacctggagaattcccggttgcaacagaggggcattgaccctcacgcaaacgatggcgagtttgatcctgctgcccgtttgaaggctggaactcacgcacatacttggacacattgcgagattcatccaagtatgattcttggcatttgtgccagtatcattcccttccccgaccataaccaggtaagtcaattaccct-------ga--------------------------------------------------------------aaggatcattattgagat--aaaacatga------c-gagttgttgctggcctcctctgtgggggcaattggtgcacgct------tgttat-ttctca-tttac--aca-tccc-tttgtgcat-cttc---tgtagatttg------------------------------------------gttt--agg--actgcttagca--------------------tctct-tgcgggctttcc-ttgttattt----cagatctatgtctca---cat---tttgta--tac-tcc-aaac---t---------atatgaaggcaaattg-aatgg-----------------tt---ttataat-------gcatatacaactttcagcaacggatctcttggctctcgcatcgatgaagaacgcagcgaaatgcgataagtaatgtgaattgcagaattcagtgaatcatcgaatctttgaacgcatcttgcgctccttgg-tattccgaggagcatgcctgtttgagtgtca--ttattata----tctcaaccttttccattttgtt--------ggatatggcttggatct----gggatt--------gtgcaggctc----ttt-----tatgttgg-tctgctatcctgaaatgaatgacagaggg---gtgattttatctatgtt--g---aacctgcattagatgtgat----aact-attttgcatctaccctgtagaa----------------------------------------------tctg--------catg-atctaaac-----------------------------------------------------------------------------------------------------------------------------------------------------------------------atctagaaaagtgcttacc-tgtgctgga--ccatgtaaaagtcttctggaatggagcatcacagagggtgagaatcccgtctttgacatggactc----ccggtgcgcc-taggtgtgctctcaaagagtcgagttgtttgggaatgcagctcaaaatgggtggtaaatgccatctaaagctaaatattggcgagagaccgatagcgaacaagtaccgtgagggaaagatgaaaagaactttggaaagagagttaaacagtacgtgaaattgctgaaagggaaacgcttgaagtcagtcacatc-gggtggaaatcaacc--ttgcttttgcttggtgtactt-------tcc-t-tc-tgatgggtcagcatcaattttggttgctggataaggttc-ttgggaatgtggcatc-----ttt-ggatgtgttatagccctt-ggacgcatacagcagctgagattgaggaactcagcat---gc---c-gc-------aa-ggc----tgggg----cttttgtccaca-t----gacgtgcttaggat-gctggcataatggctttaatcgacccgtcttgaaacacggaccaaggagtctaacatacctgcgagtg-tttgggtgg--aaaacccatgcgcgtaatgaaagtga--tggttgagat-ccctgtc--gtgggggagcatcgacgcccacaccggacctt-ttgtgatggatctgc-ggtagagcatgtatgttgggacccgaaagatggtgaactatgcctgaatagggtgaagccaga-gaaactctggtggaggctcgtagcgattctgacgtgca----------------------------------------------------------------------------------------------------------------------------------------------------------------------------------------------------------------------------------------------------------------------------------------------------------------------------------------------------------------------------------------------------------------------------------------------------------------------------------------------------------------------------------------------------------------------------------
>Igeraniodora_EL10606
---------------------------------------------------------------------------------------------------------------------------------------------------------------------------------------------------------------------------------------------------------------------------------------------------------------------------------------------------------------------------------------------------------------------------------------------------------------------------------------------------------------------------------------------------------------------------------------------------------------------------------------------------------------------------------------------------------------------------------------------------------------------------------------------------------------------tactgaagt----atcatga------c-aagttgttgctgatt-----------------tcgtgcacgcc------tgttgt-tcttca-tttct--cca-tt-a-tatgtgcac-cacttg-tgtggatc---------------------------------------------att--atg--actgctttgcaaagt------------t-actattt-gtggggctttcc-ttg------------gatctacatgt-----ttt---ttcaca--tac-acc-aatg-------------tttagaaggaaaaaaa--------------------aagtt------gaat-------tattatacaactttcagcaacggatctcttggctctcgcatcgatgaagaacgcagcgaaatgcgataagtaatgtgaattgcagaattcagtgaatcatcgaatctttgaacgcatcttgcgctccttgg-tattctgaggagcatgcctgtttgagtgtca--tta--ata----tctcaaccactttc----------------atttgtggcttggactt----ggag----g-gac-gtgcaggctc----tgac----tcttgtag-tctgctcctctaaaaaatatgagcgg-------------tacctgtatt--gg--aacttttgctaggtgtgat----acat--atctgcatctaatgaaggt-------------taccta-ttggt--tatgctgctga-tt-------atta-------cgact-tgataaacttga-cctcaaatcaggtaggaccacccgctgaac-ttaag-----catat-caataagcggaggaaaagaaact-aacaaggattcccttagtaactgcgagtgaagagggaaaagctcaaatttgtaatctggcggcc-------tttgg-ctgtccgagttgtaatctagagaagtgc-tacc-tgcgctgga--ccatgtacaagtctcctggaatggagcatcatagagggtgagaatcccgtctttgacatggactg----ccagagct-tataggtgtgctctcaaagagtcgagttgtttgggaatgcagctcaaaatgggtggtaaatgccatctaaagctaaatattggcgagagaccgatagcgaacaagtaccgtgagggaaagatgaaaagaactttggaaagagagttaaacagtacgtgaaattgctgaaagggaaacgcttgaagtcagtcgcatc-ggttggaaatcaacc--ttgcttttgctgggtgtactt-------tcc-g-tc-cgatgggtcagcatcaattttgattgctggataaagttc-ttgggaatgtggcatc-----ttt-ggatgtgttatagccctt-ggacatatgcagtggttgggattgaggaactcagcac---gc---c-gc-------ga-ggc----tggg-------cttgtctaca-c----tacgtgcttaggat-gctggcataatggctttaatcgacccgtcttgaaacacggaccaaggagtctaacatgcttgcgagtg-tttgagtgg--aaaactcatgcgcgtaatgaaagtga--tagttgagat-ccctgtc--at-ggggagcatcgatgcccagaccagatctt-ttgtgacggatctgc-ggtagagcatgtatgttgggacccgaaagatggtgaactatgcctgaatagggtgaagccagaggaaactctggtggaggctcgtagcgattctgacgtgcaaatcgatcgtcaaatttgggtataggggcgaaagactaatcgaaccatctagtagctggttcctgccgaagtttccctcaggatagcagaaactca----tatcagatttatgtggtaaagcgaatgattagaggccttggggttgaaacaaccttaacctattctcaaactttaaatatgtaagaacaagccgtctcttga--ttggactgcttgg-cgattgagagtttctagtgggccatttttggtaagcagaactggcgatgc-gggatgaaccgaacgtgaggttaatgtgccggaattcacgc-tcatcagacaccacaaaatgtgttagttcatctagacagcaggacggtggccatggaagtcggact-----------------------------------------------------------------------------------------------------------------------------------------------------------------------------------------
>Ifastigiella_PBM3325
gctgagactcccgaaggtcaagcgtgcggtctcgtgaagaatttggcattgatggcttgtatctctgttggttcattttccgggcctgtcattgaattcttggaagagtggggtctrgaatcgttggaagaaaatgcgcattcrtcaacgacgttcactaaggtgttcgttaacggygtttggattggtgtgcaccgtgaygcagctaacctkgtgaagaccctraagcgattgaggagaagagacgacatcagtacggagatttcggttgtragagacatccgagaaagggaaatgagggtwtacacggatgcrggtagagtttgtaggccgctgttcattgtggaagatcaacarctggtcttgcaaaagaaacacatcaggtggctaaataayggagttgacgatgaaggacargagttcaagtgggagcaactgatcaagggtggtatcattgagctgcttgactcggaagaagaagagwcagtcatgatctcgatgacaccygaagacctggagaattcgcggttgcaacagagaggtattgatccccacgcaaatgatggcgagttcgatccngctgctcgtctgaaggctggaactcatgcacatacttggacgcattgcgagattcaccccag-------------------------------------------------------------------------------------------------------------------------------------------aaggatcattatcgaaaat---agtatga------c-gagttgtcgctggcctcccg----------tgccgtgcacgct-----ctgtcgt-ccttca-tttct--cca-tctatcttgtgcat-cgctcg-tgtcgacctta-----------------------------------------tgtg--ggg--actgntttgcaaaaa-----------------atct-tgcgggctttcc-ttgtcgttct-ttcaggtctgcggtttat-tatc---ttcaca--cat-atg--------t---------attcagaaggaacaat------------g---gaaatattt------gaat-----ggcataatacaactttcagcaacggatctcttggctctcgcatcgatgaagaacgcagcgaaatgcgataagtaatgtgaattgcagaattcagtgaatcatcgaatctttgaacgcatcttgcgctcctcgg-tattccgaggagcatgcctgtttgagtgtca--tta--ata----tctcaaccaacgctg-------------a-ggcgctggcttggactt----gggg----g--tg-gtgcaggctg-----------------tgg-tctgctcccctgaaatacatgagtgg-------------cgaaacgacc------tctctgtcttaggtgtgatacacacat--atctgcatctgatacaagggc------------------------ctttgctgccgt------acgaattgggagcttttgtt-gattaaac------------------------------------ttaag-----catat-caataagcggaggaaaagaaact-aacaaggattcccttagtaactgcgagtgaagtgggaagagctcaaatttgtaatctggcgacc-------tttgg-ccgtccgagttgtaatctaaagaagtgc-tgcc-tgtgctgga--ccgtgtacaagtctcctggaatggagcatcatagagggtgagaatcccgtctttgacacggactg----ccagtgctcgacaggtgcgctctcgaagagtcgagttgtttgggaatgcagctcaaaatgggtggtaaatgccatctaaagctaaatattggcgagagaccgatagcgaacaagtaccgtgagggaaagatgaaaagaactttggaaagagagttaaacagtacgtgaaattgctgaaagggaaacgcttgaagtcagtcgcgtc-ggttggaaatcaacc--ttgctcttgctgggtgtactt-------tcctg-tc-cgacgggtcagcatcagtttyggtcgctggataaagtcctttgggaaygtggcatc-----ctc-ggatgtgttatagccctygggacatatgcagyggctgggattgaggaactcagcac---gc---c-gc-------ga-ggc----tgggc------tttgtccaca-cga-actcgtgcttaggat-gctggcataatggctttaatcgacccgtcttgaaacacggaccaaggagtctaacatgcctgcgagtg-tttgggtgg--aaaactcatgcgcgyaacgaaagtga--tagttgagay-ccccgtc--gt-ggggagcatcgacgcccagaccagacctt-ctgtgacggatctgc-ggtagagcatgcatgttgggacccgaaagatggtgaactatgcctgaatagggtgaagccagaggaaactctggtggaggctcgtagcgattctgacgtgcaaatcgatcgtcaaatttgggtataggggcgaaagactaatcgaaccatctagtagctggttcctgccgaagtttccctcaggatagcagaagctcg----tatcagatttatgtggtaaagcgaatgattagaggccttggggttgaaacaaccttaacctattctcaaactttaaatatgtaagaacaggctgtctcttgg--ttggactgcctgg-cgattgagagtttctagtgggccatttttggtaagcagaactggcgatgc-gggatgaaccgaacgtgaggttaaggtgccggaattcacgc-tcatcagacaccacaaaaggtgttagttcatctagacagcaggacggtggccatggaagtcggaacccgctaaggagtgtgtaacaactcacctgccgaatgaactagccctgaaaatggatggcgc-ttaag-cg-tgatacccatacctca-ccgtcggc--gttgaagtgacgcgccga-cgagtaggcaggcgtggaggtc---agtgaagaagccttggcagcgatgctgggtgaaacggcctcta
>Ierubescens_JV9070F
----------------------------------------------------------------------------------------------------------------------------------------------------------------------------------------------------------------------------------------------------------------------------------------------------------------------------------------------------------------------------------------------------------------------------------------------------------------------------------------------------------------------------------------------------------------------------------------------------------------------------------------------------------------------------------------------------------------------------------------------------------------------------------------------------------------------------------------------------------------------------------------------------------------------------------------------------------------------------------------------------------------------------------------------------------------------------------------------------------------------------------------------------------------------------------------------------------------------------------------------------------------------------------------------------------------------------------------------------------------------------------------------------------------------------------------------------------------------------------------------------------------------------------------------------------------------------------------------------------------------------------------------------------------------------------------------------------------------------------ggaaaagaaact-aaccaggattcccctagtaactgcgagtgaaccgggaagagctcaaatttgtaatctggcggtc------cttggg-ccgtccgagttgtaatctagagaagtgc-tgcc-tgcaccgga--ccgtgtacaagtcccctggaatggggcatcatagagggtgagaatcccgtctttgacatggactg----ccggggctgaacaggcgtgctctcgaagagtcgagttgtttgggaatgcagctcaaaatgggtggtaaatgccatctaaagctaaatattggcgagagaccgatagcgaacaagtaccgtgagggaaagatgaaaagaactttggaaagagagttaaacagtacgtgaaattgctgaaagggaaacgcttgaagtcagccgcgtc-gctcggaaatcaacc--tcgcttctgctgggtgtactt-------tct-g-ttgtgatgggtcagcatcagttttggctgctggacaaggtct-ttgggaacgtggcatc-----tca-ggatgtgttatagccctt-ggacggatgcagtggccgggattgaggaactcagcac---gc---ccgc-------gagggc----tgggacgc-ttgtcgtccacaatc--ttaggtgcttaggat-gctggcataatggcttcaatcgacccgtcttgaaacacggaccaaggagtctaacatgcctgcgagtg-tttgggtgg--aaaacccatgcgcgtaatgaaagtga--aggttgagat-ccccgtc--gt-ggggagcatcgacgcccagaccagacctc-ttgcgacggctctgc-ggtggagcatgcatgttgggacccgaaagatggtgaactatgcctgaatagggtgaagccagaggaaactctggtggaggctcgtagcgattctgacgtgcaaatcgatcgtcaaatttgggtataggggcgaaagactaatcgaaccatctagtagctggttcctgccgaagtttccctcaggatagcagaaactcg----tgtcagatttatgtggtaaagcgaatgattagaggccttggggttgaaacaaccttaacctattctcaaactttaaatatgtaagaacaagccgtctcttga--ttggaccgcttgg-cgattgggagtttctagtgggccatttttggtaagcagaactggcgatgc-gggatgaaccgaacgtggggttaaggtgccggagttcacgc-tcatcagacaccacaaaaggtgttagttcatctagacagcaggacggtggccatggaagtcggaatccgctaaggagtgtgtaacaactcacctgccgaatgaactagccctgaaaatggatggcgc-tcaag-cg-tgatacccatacctca-ccgtcggc--gttgaagtgacgcgccga-ccagtaggcag--------------cgtg---------------------------------------
>IdodonaeSMNSSTUF0901253
------------------------------------------------------------------------------------------------------------------------------------------------------------------------------------------------------------------------------------------------------------------------------------------------------------------------------------------------------------------------------------------------------------------------------------------------------------------------------------------------------------------------------------------------------------------------------------------------------------------------------------------------------------------------------------------------------------------------------------------------------------------------------------------------------------aaggatcattatcgaaat----gc-ccatgggtcag-gagctgtcgctggccttc----------cgcgccgtgcacgcttccccctgtccc-tcttca-tttct--cca-tcta-tttgtgcactcccttgccatggatctct---------------ttgtctgagggccctt-tccttggatcatt--agg--actgctttgcgaatt----------cct-tcgtttt-cgtgggctttcc-ttgtt----------attccatgtct-----ttc---ttcacatgtac-ccc-agtg---t---a-ac---catgaaatagaccaa--------------------ttttt------gatg-------cataatacaactttcagcaacggatctcttggctctcgcatcgatgaagaacgcagcgaaatgcgataagtaatgtgaattgcagaattcagtgaatcatcgaatctttgaacgcatcttgcgctccttgg-tattccgaggagcatgcctgtttgagtgtcg--taa--ata----tctcaaccacacc----------acgggt-gggtgtggcttggaatt----gggg----g--tt-atgcaggctt---ctt------tcttgcgg-tctgctcccctgaaaygcatgagtgg-------------tc----------ga---acctctgttaggtgtgat----aatt--atctgcatctgatggaaagg-----------tctcatggctgctgctatacc------tc-------gttg--------gagt-tgataaac------------------------------------------------------------------------------------------------------------------------------------------------------------------------------------------------------------------------------------------------------------------------------------------------------------------------------------------------------------------------------------------------------------------------------------------------------------------------------------------------------------------------------------------------------------------------------------------------------------------------------------------------------------------------------------------------------------------------------------------------------------------------------------------------------------------------------------------------------------------------------------------------------------------------------------------------------------------------------------------------------------------------------------------------------------------------------------------------------------------------------------------------------------------------------------------------------------------------------------------------------------------------------------------------------------------------------------------------------------------------------------------------------------------------------------------------------------------------------------------------------------------------------------------------------------------------------------------------------------------------
>Icyanotrichia_I37
gctgagaccccagaaggtcaagcttgtggtcttgtgaagaatttggcattgatggcctgcatctctgttggttcattttccgggcctgtcattgagttcttggaagagtggggtctggaatcgttggaagagaatgcacattcatcaacgccgttcaccaaggtgtttgtcaatggcgtttggattggtgtacaccgcgatgcagctaaccttgtgaagactttgaagcgtttgaggagaagagacgacattagtacggagatttcggttgtcagagatattcgagagagagaaatgagggtgtacacggatgcgggtcgagtttgcaggccgctattcattgtggaggatcaacagctggttttgcagaaaaaacacgtcaggtggcttaataacggggttgatgaggaagggcaggagttcaagtgggagcagatgatcaagggtggcatcatcgagttacttgactccgaagaggaggaaacggtcatgatctcgatgacacctgaagacctggagaattcgcggttgcaacaaagagggattgatccccacgcaaatgatggggaattcgatcctgctgctcgtttgaaggctgggactcatgcacatacttggacacattgcgaaattcatccaagcatgattcttggcatctgcgccagcatcattccattccccgaccataaccaggcaagatagtcatttg--------aaattcatttt-acagagttttaa-actgcttcacagtcaccccgcaacacttaccaatctgcaaggatcattaccgaagt----atcataa------c-gagctgttgctggtc----------------atcgtgcacgct------cgttat-tcttca-tttct--cca-tc-a-tttgtgcat-cacttg-tgtggaatctt--------------ggtgtct---gaggctc-gtctcggacggtt-kggg--actgctttgcaaagt------------t-accatct-gcrgggctttcc-ttgtaatct---ttggatccgcatgttt---ttttcacatata--cac-acc-ca---------a-----tattagaaggaaattc------------------atatttt---ttgaaat-------tgttatacaactttcagcaacggatctcttggctctcgcatcgatgaagaacgcagcgaaatgcgataagtaatgtgaattgcagaattcagtgaatcatcgaatctttgaacgcatcttgcgctccttgg-tattccgaggagcatgcctgtttgagtgtca--tta--ata----tctcaaccacgtcca-tttt--tattttg-gcacgtggcttggactt----ggag----g-aac-gtgcaggctt---------------ggtagttctgctcctctgaaaaacatgagcgg-------------tacctatatt--gg--aactctggctaggtgtgat----acat--atctgcatctaatccaagg-------------tcacccgttggt--tatgctgccga-tt-----------------atatta-tttatgac------------------------------------ttaag-----catat-caataagcggaggaaaagaaact-aacaaggattcccttagtaactgcgagtgaagagggaaaagctcaaatttgtaatctggcggcc-------tttgg-ccgtccgagttgtaatctagagaagtgcttacc-tgcgccgga--ccgtgtacaagtctcctggaatggagcatcatagagggtgagaatcccgtctttgacatggactg----ccagtgctccataggtgtgctctcaaagagtcgagttgtttgggaatgcagctcaaaatgggtggtaaatgccatctaaagctaaatattggcgagagaccgatagcgaacaagtaccgtgagggaaagatgaaaagaactttggaaagagagttaaacagtacgtgaaattgctgaaagggaaacgcttgaagtcagtcgcgtc-ggttggaaatcaacc--ttgcttttgctgggtgtactt-------tcc-g-tc-cgatgggtcagcatcgattttgatcgctggacaaagttc-ttgggaatgtggcatc-----ctt-ggatgtgttatagccctt-ggacatacgcagcggttgggatcgaggtactcagcac-gggt---c-gc-------ga-ggcttattggga----c--ttgtccaca-at---tacgtgcttaggat-gctggcataatggctttaatcgacccgtcttgaaacacggaccaaggagtctaacatgcttgcgagtg-tttgagtgg--aaaactcatgcgcgtaatgaaagtga--tagttgagat-ccccgtc--gt-ggggagcatcgatgcccagaccagacctt-ttgtgacggatctgc-ggtagagcacgtatgttgggacccgaaagatggtgaactatgcctgaatagggtgaagccagaggaaactctggtggaggctcgtagcgattctgacgtgcaaatcgatcgtcaaatttgggtataggggcgaaagactaatcgaaccatctagtagctggttcctgccgaagtttccctcaggatagcagaaactcg----tatcagatttatgtggtaaagcgaatgattagaggccttggggttgaaacaaccttaacctattctcaaactttaaatatgtaagaacaagctgtctcttga--ttggactgcttgg-cgattgagagtttctagtgggccatttttggtaagcagaactggcgatgc-gggatgaaccgaacgtgaggttaaggtgccggaattcacgc-tcatcagacaccacaaaaggtgttagttcatctagacagcaggacggtggccatggaagtcggaatccgctaaggagtgtgtaacaactcacctgccgaatgaactagccctgaaaatggatggcgc-ttaag-cg-tgatacccatacctca-ccatcagc--gttgaagtgacgcgctga-tgagtaggcaggcgtggaggtc---agtgaagaagcctaggcagcgatgctgggtgaaacggcctcta
>Icf_MCA646
----------------------------------------------------------------------------------------------------------------------------------------------------------------------------------------------------------------------------------------------------------------------------------------------------------------------------------------------------------------------------------------------------------------------------------------------------------------------------------------------------------------------------------------------------------------------------------------------------------------------------------------------------------------------------------------------------------------------------------------------------------------------------------------------------------------------------------------------------------------------------------------------------------------------------------------------------------------------------------------------------------------------------------------------------------------------------------------------------------------------------------------------------------------------------------------------------------------------------------------------------------------------------------------------------------------------------------------------------------------------------------------------------------------------------------------------------------------------------------------------------------------------------------------------------------------------------------------------------------------------------------------------------------------------------------------cccacccgctgaactttaag-----catatccattaagtggaggaaaagaanct-acccaggattcccttagtaactgcgagtgaactgggaagagctcaaatttgtaatctggcgatc------tttcga-tcgtccgagttgtaatctagagaagtgc-tgcc-tgcgctgga--ccgtgtacaagtctcctggaatggagcatcacagagggtgagaatcccgtctttgacatggactg----ccagagctccataggtgcgctctcgaagagtcgagttgtttgggaatgcagctcaaaatgggtggtaaatgccatctaaagctaaatattggcgagagaccgatagcgaacaagtaccgtgagggaaagatgaaaagaactttggaaagagagttaaacagtacgtgaaattgctgaaagggaaacgcttgaagtcagtcgcgtc-ggtcggaaatcaacc--ttgcttctgctgggtgtactt-------tcc-g-tc-cgatgggtcagcatcagttttggtcgctggataaagtcc-ttgggaacgtggcatc-----ctc-ggatgtgttatagccctc-tgatgtacgcagcggctgggattgaggaattcagcac---gc---cctcc------gg-ggc----tgggg----acccgtcccacaatc---taggtgcttaggat-gctggcataatggctttaatcgacccgtcttgaaacacggaccaaggagtctaacatgcctgcgagtg-tttgagtgg--aaaactcatgcgcgcaatgaaagtga--aggttgagat-ccctgtc--gt-ggggagcatcgacgcccagaccagacctttttgtgacggacctgc-ggtagagcatgcatgttgggacccgaaagatggtgaactatgcctgaatagggtgaagccagaggaaactctggtggaggctcgtagcgattctgacgtgcaaatcgatcgtcaaatttgggtataggggcgaaagactaatcgaaccatctagtagctggttcctgccgaagtttccctcaggatagcagaagctcgt--ttctcagatttatgtggtaaagcgaatgattagaggccttggggttgaaacaaccttaacctattctcaaactttaaatatgtaagaacaggccgtctcttga--ttggaccgcctgg-cgattgagagcttctagtgggccatttttggtaagcagaactggcgatgc-gggatgaaccgaacgcgaggttaaggtgccggaattcacgc-tcatcagacaccacaaaaggtgttagttcatctagacagcaggacggtggccatggaagtcggaatccgctaaggagtgtgtaacaactcacctgccgaatgaactagccctgaaaatggatggcgc-ttaaaccg-tgatacccatacctcgcccgtcagt--gttgaa---------------------------------------------------------------------------------
>Icervicolor_TURA4761
gctgagactccagaaggtcaagcttgtggtcttgtgaagaatttggcgttgatggcctgcatctctgttggttcattttccgggcctgtcattgagttcttggaagagtggggtctggaatcgttggaagagaatgcacattcatcaacgccgttcaccaaggtgtttgtcaatggcgtttggattggtgtacatcgcgatgccgctaaccttgtgaagactttgaagcgattgaggagaagagacgacattagtacggagatttcggttgtcagagatattcgagagagagaaatgagggtatacacggatgcaggtcgagtttgcaggccgctatttattgtggaggatcaacaactggttttgcaaaaaaaacacgtcaggtggcttaataacggggttgatgatgacgggcaggagttcaagtgggagcagctgatcaagggtggtatcatcgagttacttgactccgaagaggaggaaactgttatgatctcgatgacacctgaagacctggagaattcgcggttgcaacaaagagggattgatccccacgcaaatgacggcgatttcgatcctgctgctcgtttgaaggctgggactcatgcgcatacttggacgcattgcgaaattcatccaagcatgattcttggcatatgtgccagcatcattccattccccgaccataaccaggcaagacagtcatttt--------aaattcatttt-acagaattttaa-accgcttcacagtcaccccgtaacacttaccagtctgc-aggatcattactgaagt----accataa------c-aagttgtcgctgatc------------ctagatcgtgcacgct------tgttat-tcttca-tttct--cca-tt-a-tttgtgcat-cacttg-tgtggatcttt------------------------------------------gtt--agg--actgcttcgcaaagt------------t-gctattt-gtggggctttcc-ttgtattct---tttgatctacatgttt---ttttt-tacaca--cac-acc-aatg-------------ttttagaaggaatgaa----------------------------aatgaat-------tgttatacaactttcagcaacggatctcttggctctcgcatcgatgaagaacgcagcgaaatgcgataagtaatgtgaattgcagaattcagtgaatcatcgaatctttgaacgcatcttgcgctccttgg-tattccgaggagcatgcctgtttgagtgtca--tta--ata----tctcaaccacatatt-----------ttg-atgtgtggcttggactt----ggag----gaaac-gtgcaggctc----tgac----tcttgtag-tctgctcctctgaaaaacataagcgg-------------tacctatatt--gg--gactttggctaggtgtgat----acac--atctgcatctaatcgaggt-------------tagcccgttggt--catgctgctga-tc-------atta-------caact-tgatgaac----------------------------------c-ttaag-----catat-caataagcggaggaaaagaaact-aacaaggattcccctagtaactgcgagtgaagagggaaaagctcaaatttgtaatctggcggcc-------tttgg-ccgttcgagttgtaatctagagaagtgc-tacc-tgcgctgga--ccatgtacaagtctcctggaatggagcatcatagagggtgagaatcccgtctttgacatggactg----ccagagct-tataggtgcgctctcaaagagtcgagttgtttgggaatgcagctcaaaatgggtggtaaatgccatctaaagctaaatattggcgagagaccgatagcgaacaagtaccgtgagggaaagatgaaaagaactttggaaagagagttaaacagtacgtgaaattgctgaaagggaaacgcttgaagtcagtcgcatc-agttggaaatcaacc--ttgcttttgctgggcgtactt-------tcc-a-tc-tgatgggtcagcatcaatttcgattgctggataaagttc-ttgggaatgtggcatc-----ctt-ggatgtgttatagccctt-ggacatatgcagtggtcgggattgaggaactcagcac---gc---c-gc-------aa-ggc----tgaga----cttttgtctaca-a----tacgtgcttaggat-gctggcataatggctttaatcgacccgtcttgaaacacggaccaaggagtctaacatgcttgcgagtg-tttgagtgg--aaaactcatgcgcgtaatgaaagtga--tagttgagat-ccctgtc--at-ggggagcatcgatgcccagaccagagctt-ttgtgacggatctgc-ggtagagcatgtatgttgggacccgaaagatggtgaactatgcctgaatagggtgaagccagaggaaactctggtggaggctcgtagcgattctgacgtgcaaatcgatcgtcaaatttgggtataggggcgaaagactaatcgaaccatctagtagctggttcctgccgaagtttccctcaggatagcagaaactcg----tatcagatttatgtggtaaagcgaatgattagaggccttggggttgaaacaaccttaacctattctcaaactttaaatatgtaagaacaagccgtctcttga--ttggaccgcttgg-cgattgagagtttctagtgggccatttttggtaagcagaactggcgatgc-gggatgaaccgaacgtgaggttaaggtgccggaattcacgc-tcatcagacaccacaaaaggtgttagttcatctagacagcaggacggtggccatggaagtcggaatccgctaaggagtgtgtaacaactcacctgccgaatgaactagccctgaaaatggatggcgc-ttaag-cg-tgatacccatacctca-ccatcagt--gttgaagtgacgcactga-tgagtaggcaggcgtggaggtc---agtgaagaagcctaggcagcgatgctgggtgaaacggcctcta
>Icarnosibulbosa_TBGT12047
gctgaaactcctgaaggtcaagcttgcggtcttgtgaagaatttagcgctgatggcctgtatctctgtcggctcgttttctggacctgtcatcgagttcttggaagagtggggactggaatctttagaagagaacgcccactcgtcgacgacgttcaccaaggtgttcgttaatggtgtttggattggagtgcaccgtgacgcagctaaccttgtgaagactctgaagaggttaaggagaagagacgacatcagtacagagatttcggttgtcagagatattcgggaaagggaaatgagggtatacactgatgcgggtcgggtttgcagaccattattcatcgtggaagatcaacagttggtcttgcaaaagaaacatatcaggtggctgaatacgggcgctaacgatgaagggcaggagttcaagtgggaacaacttatcaagggtggtatcatcgagctgcttgactctgaggaggaggagacagtcatgatctcgatgacgcctgaagatctggaaaattcccggttgcaacaaagaggtattgatccccatgcaaatgatggcgagttcgatcccgctgctcgtctgaaggctggaactcatgcacatacttggacacattgcgagattcatccaagtatgattcttgggatttgtgccagtatcattcctttccccgaccataaccaggcaagtcgatcacctc-------aaagttcttcgt-ataaagcgttaatcccattctatagtcgcctcgtaacacctaccagtctgcaaggatcattatcgagggttttataacga------t-gagttgttgctga---------------gcaatcgtgcacact------tgttgt-tcttt--ttcat----atcccc-cttgtgcat-catt---tgtagatc--------------------------------------------gttt--agg--actgctttgtggctag-------------tataagc-tgcaggctttcc-ttgtttttc--ctttgatctatgtctat---------tttgaa--tac-tcc-aaa--------------tattaaaaagaaggaa----------------------------aataaat-----ggttttatacaactttcagcaacggatctcttggctctcgcatcgatgaagaacgcagcgaaatgcgataagtaatgtgaattgcagaattcagtgaatcatcgaatctttgaacgcatcttgcgctccttgg-tattctgaggagcatgcctgtttgagtgtca--tta--ata----tctcaaccatatcag-ttt-----------tggtgtggcttggattt----gggt----c-gtg-atgcaggcct----ca------aattgtgg-tctgctcacctgaaatgaatgggtgg-------------ttgttatyc---------------ctggatgtgataaa-atct-gtcttgcatccaatggtgat------------------------------------------------------------cttt-tttatgac---------------------------------------ag-----catat-caataagcggaggaaaagaaact-aacaaggattcccttagtaactgcgagtgaactgggatgagctcaaatttgtaatctggtggtt-------cttgg-ccatccgagttgtaatctagagaagtgcttacc-tgtgctgka--ccatgtacaagtctcctggaatggggcatcacagagggtgagaatcccgtctttgacatggacta----ccagtgcatctcaggtgtgctctcaaagagtcgagttgtttgggaatgcagctcaaaatgggtggtaaatgccatctaaagctaaacattggcgagagaccgatagcgaacaagtaccgtgagggaaagatgaaaagaactttggaaagagagttaaacagtacgtgaaattgctgaaagggaaacgcttgaagtcagtcacgtc-ggtcggaaatcaacc--ttgctcttgcttggtgtactt-------tct-gttc-ygatgggtcagcatcagttttggttgctggataaagttc-ttgggaatgtggcatc-----tca-ggatgtgttatagccctt-ggacacatgcagcagctgagattgaggaactcagcat---gcccgc-ga-------gg-gat----ggggc------cctgcccaca-taaccaacgtgcttaggat-gctggcataatggcttcaatcgacccgtcttgaaacacggaccaaggagtctaacatacctgcgagtg-tttgggtgg--aaaacccatgcgcgtaatgaaagtga--tggttgagat-ccctgtc--gt-ggggagcatcgacgcccagaccggacctt-ttgcgatggatctgc-ggtagagcatgtgtgttgggacccgaaagatggtgaactatgcctgaatagggtgaagccagaggaaactctggtggaggctcgtagcgattctgacgtgcaaatcgatcgtcaaatttgggtataggggcgaaagactaatcgaaccatctagtagctggttcctgccgaagtttccctcaggatagcagaaactcg---ttatcagatttatgtggtaaagcgaatgattagaggccttggggttgaaacaaccttaacctattctcaaactttaaatatgtaagaacaagctgtctcttga--ttggactgcttgg-cgattgagagtttctagtgggccatttttggtaagcagaactggcgatgc-gggatgaaccgaacgtgaggttaaggtgccggaattcacgc-tcatcagacaccacaaaaggtgttagttcatctagacagcaggacggtggccatggaagtcggaatccgctaaggagtgtgtaacaactcacctgccgaatgaactagccctgaaaatggatggcgc-ttaag-cg-tgatacccatacctca-ccgtcggc--gttgaagtgacgcgccga-cgagtaggcaggcgtggaggtc---agtgaagaagcct------------------------------
>Icalamistratoides_PBM3384
gctgagaccccagaaggtcaagcttgtggtcttgtgaagaatttggcattgatggcctgcatctctgttggttcattttccgggcctgtcattgagttcttggaagagtggggtctggaatcgttggaagagaatgcacattcatcaacgccgttcaccaaggtgtttgtcaatggcgtttggattggtgtacaccgcgatgcagctaaccttgtgaagactttgaagcgattgaggagaagagacgacattagtacggagatttcggttgtcagagatattcgagagagagaaatgagggtatacacggatgcgggtcgagtttgcaggccgctattcattgtggaggatcaacagctgattttgcaaaaaaaacacgtcaggtggcttaataacggggttgatgaggaaggacaggagttcaagtgggagcagatgatcaagggtggcatcatcgagttacttgactccgaagaggaggaaacggtcatgatctcgatgacacctgaagacctggagaattcgcggttgcaacaaagagggattgatccccacgcaaatgacggcgaattcgatcctgctgctcgtttgaaggctgggactcatgcacatacttggacacattgcgaaattcatccaagcatgattcttggcatctgcgccagcatcattccattccccgaccataaccaggcaagatagtcatttg--------aaattcatttt-acagagttttaa-actgcttcacagtcaccccgtaacacttaccaatctgcaaggatcattactgaaga----atcataa------c-gagctgatgctggtc----------------atcgtgcacgct------cgttat-tcttca-tttct--cca-tc-a-ttcgtgcat-cacttg-tgtggatcttc---------------gtgtcc---gagctca-tcctcagacgatt--agg--actgctttgcaaagt------------t-accattt-gtgaggctttcc-ttgtaatct---tttgatccgcatgttt---ttt---cacata--cac-acc-aa---------a-----tattagaaggaa---------------------------tt---ttgaaat-------tgttatacaactttcagcaacggatctcttggctctcgcatcgatgaagaacgcagcgaaatgcgataagtaatgtgaattgcagaattcagtgaatcatcgaatctttgaacgcatcttgcgctccttgg-tattccgaggagcatgcctgtttgagtgtca--tta--ata----tctcaaccacatcca-tttc--attttgg-caatgtggcttggactt----ggag----g-aac-gtgcaggctc----tgac----ccttgtagttctgctcctctgaaagacatgagcgg-------------tacctgtatt--gg--aactctggctaggtgtgat----acat--atctgcatctaatccaagg-------------ttacctgtcggt--tatgctgctaa-tt-------atta-------cgact-cgataaac------------------------------------ttaag-----catat-caataagcggaggaaaagaaact-aacaaggattcccttagtaactgcgagtgaagagggaaaagctcaaatttgtaatctggcggtc-------tttgg-ccgtccgagttgtaatctagagaagtgcttacc-tgcgctgga--ccatgtacaagtctcctggaatggagcatcatagagggtgagaatcccgtctttgacatggactg----ccggtgccttataggtgtgctctcaaagagtcgagttgtttgggaatgcagctcaaaatgggtggtaaatgccatctaaagctaaatattggcgagagaccgatagcgaacaagtaccgtgagggaaagatgaaaagaactttggaaagagagttaaacagtacgtgaaattgctgaaagggaaacgcttgaagtcagtcgcatc-ggttggaaatcaacc--ttgcttttgctgggtgtactt-------tcc-g-tc-cgatgggtcagcatcaattttgatcgctggataaggttc-ttgggaatgtggcatc-----ttt-ggatgtgttatagccctt-ggacgtacgcagcggttgggattgaggaactcagcacggggc---c-gc-------ga-ggctttttggga----c--ctgtccaca-a----tacgtgcttaggat-gctggcataatggctttaatcgacccgtcttgaaacacggaccaaggagtctaacatgcttgcgagtg-tttgagtgg--aaaactcatgcgcgtaatgaaagtga--tagttgagat-ccccgtc--gt-ggggagcatcgatgcccagaccagacctt-ttgtgacggatctgc-ggtagagcacgtatgttgggacccgaaagatggtgaactatgcctgaatagggtgaagccagaggaaactctggtggaggctcgtagcgattctgacgtgcaaatygatcgtcaaatttgggtataggggcgaaagactaatcgaaccatctagtagctggttcctgccgaagtttccctcaggatagcagaaactcg----tatcagatttatgtggtaaagcgaatgattagaggccttggggttgaaacaaccttaacctattctcaaactttaaatatgtaagaacaagctgtctcttga--ttggactgcttgg-cgattgagagtttctagtgggccatttttggtaagcagaactggcgatgc-gggatgaaccgaacgtgaggttaaggtgccggaattcacgc-tcatcagacaccacaaaaggtgttagttcatctagacagcaggacggtggccatggaagtcggaatccgctaaggagtgtgtaacaactcacctgccgaatgaactagccctgaaaatggatggcgc-ttaag-cg-tgatacccatacctca-ccatcagt--gttgaagtgacgcgctga-tgagtaggcaggcgtggaggtc---agtgaagaagcctaggcagcgatgctgggtgaaacggcctcta
>Icalamistrata_TR74_06
gctgaaaccccagagggccaagcttgtggtcttgtgaaaaatttggcgttgatggcctgcatctctgttggttcattttccgggcctgtcattgaattcttggaagagtggggtctggaatcattggaagagaatgcacattcatcaacgcctttcaccaaggtgtttgtcaatggcgtttggattggtgtacaccgcgatgcagctaaccttgtgaagactttgaagcgattgaggagaagagacgacattagtacggagatttcggttgttagagatattcgagaaagagaaatgagggtatacacagatgcaggtcgagtttgcaggccgctgttcattgtggatgatcaacagctggttttgcaaaaaaaacacgtcaggtggcttaataacggggttgatgaggaagggcaggagttcaagtgggagcagatgatcaagggtggtatcatcgagttacttgactccgaagaggaggaaacggtcatgatctccatgacacctgaagacctggagaattcgcggttgcaacaaagagggattgatccccacgcaaatgacggcgaatttgatcctgctgctcgtttgaaggctgggactcatgcacatacttggacacattgcgaaattcatccaagcatgattcttgggatttgcgccagcatcattccattccctgaccataaccaggcaagatagtcatttc--------aaatccgtttt-acagagttttaa-actgcttcacag--------------------------aaggatcattactgaagt----attacga------c-gagctgttgctgtt-----------------atcgtgcacgct------tgttgt-ccttca-tttct--cca-ttta-tttgtgcat-cacttg-tgtggatctt-----------------tgtcc---gag-tca-atctcagacgatt--ggg--actgctttgcaaagt------------t-gctattt-gtggggctttcc-ttgtaattt---tttgatctgca--------ttt---ttcata--tac-acc-aaa--------------aattagaatgaaaatg-----------------------------atgaat-------ttttatacaactttcagcaacggatctcttggctctcgcatcgatgaagaacgcagcgaaatgcgataagtaatgtgaattgcagaattcagtgaatcatcgaatctttgaacgcatcttgcgctccttgg-tattccgaggagcatgcctgtttgagtgtca--tta--ata----tctcaaccacattca-tttt------------atgtggcttggactt----ggag----g-aat-gtgcaggctcg---taggg---ttttgtag-tctgctcctctgaaaaatatgagtgg-------------tacctatatt--gg-aacctctggctaggtgtgat----acac--atctgcatctaatcaaggt-------------tttcctatcggt--tatgctgctga-tt-------atta----ttttgact-tgataaac----------------------------------c-ttaag-----catat-caataagcggaggaaaagaaact-aacaaggattcccttagtaactgcgagtgaagagggaaaagctcaaatttgtaatctggtggcc-------tttgg-ccatccgagttgtaatctagagaagtgc-tacc-tgcactgga--ccatgtacaagtctcctggaatggagcatcatagagggtgagaatcccgtctttgacatggactg----ccagagct-tataggtgtgctctcaaagagtcgagttgtttgggaatgcagctcaaaatgggtggtaaatgccatctaaagctaaatattggcgagagaccgatagcgaacaagtaccgtgagggaaagatgaaaagaactttggaaagagagttaaacagtacgtgaaattgctgaaagggaaacgcttgaagtcagtcgcatc-agttggaaatcaacc--ttgcttttgctgggcgtactt-------tct-g-tc-tgatgggtcagcatcaattttgatcgctggacaaggttc-ttgggaatgtggcatc-----ttt-ggatgtgttatagccctt-ggacgtatacagtggttgggattgaggaactcggcac---gc---c-gc-------aa-ggc----tgggg----c--ttgtccaca-a----tacgtgcttaggat-gctggcataatggctttaatcgacccgtcttgaaacacggaccaaggagtctaacatgcttgcgagtg-tttgagtgg--aaaactcatgcgcgtaatgaaagtga--tagttgagat-ccccgtc--ct-ggggagcatcgatgcccagaccagacctt-ttgtgacggatctgc-ggtagagcacgtatgttgggacccgaaagatggtgaactatgcctgaatagggtgaagccagaggaaactctggtggaggctcgtagcgattctgacgtgcaaatcgatcgtcaaatttgggtataggggcgaaagactaatcgaaccatctagtagctggttcctgccgaagtttccctcaggatagcagaaactcg----tatcagatttatgtggtaaagcgaatgattagaggccttggggttgaaacaaccttaacctattctcaaactttaaatatgtaagaacaagccgtctcttga--ttggaccgcttgg-cgattgagagtttctagtgggccatttttggtaagcagaactggcgatgc-gggatgaaccgaacgtgaggttaaggtgccggaattcacgc-tcatcagacaccacaaaaggtgttagttcatctagacagcaggacggtggccatggaagtcggaatccgctaaggagtgtgtaacaactcacctgccgaatgaactagccctgaaaatggatggcgc-ttaag-cg-tgatacccatacctca-ccatcggt--gttgaagtgacgcaccga-tgagtaggcaggcgtggaggtc---agtgaagaagcctaggcagcgatgctgggtgaaacggcctcta
>Icalamistrata_REH8420
gctgagaccccagaaggtcaagcttgtggtcttgtgaaaaatttggcgytgatggcctgyatctctgttggttcattttccgggcctgtcattgaattcttggaagagtggggtctggaatcgttggaagagaatgcacattcatcaacgccgttcaccaaggtgtttgtcaatggcgtttggattggtgtacaccgcgatgcwgctaaccttgtgaagactttgaagcgattgaggagaagagacgacattagcacggaratttcggttgttagagatattcgagagagagaaatgagggtatacacggatgcaggtcgagtttgcaggccactattcattgtggaggatcaacagctggttttgcaaaaaaaacacgtccggtggcttaataacggggttgatgaggaggggcaggagttcaagtgggagcagatgataaagggtggtatcatcgagttacttgactccgaagaggaggaaacggtcatgatctccatgacacctgaagacctggagaattcgcggttgcaacaaagagggattgatccccacgcaaatgacggcgaattcgatcctgctgctcgtttgaaggctgggactcatgcacatacttggacacattgcgaaattcatccaagcatgattcttggcatctgcgccagcatcattccattccctgatcataaccaggcaagatagtcatttc--------aaattcatttt-acagagttttaa-actgcttcacagtccccccgtaacacttaccagtctgcaaggatcattactgaagt----attataa------t-aagttgttgctggtctttca----acggacaatcgtgcacgct------tgttat-tcttca-tttct--cca-tt-a-tctgtgcat-cacttg-tgtgggatcat--------------tttgtct---gag-ttc-atttcagatgatt--agg--actgctttgcaaagt------------t-actattt-gtggggctttcc-ttgtaattt---tttgatccacatgttt---ttt---ttcaca--tac-acc-cta--------------tattagaaggaaatat-----------------tttttttt---gatgaat-------tgttatacaactttcagcaacggatctcttggctctcgcatcgatgaagaacgcagcraaatgcgataagtaatgtgaattgcagaattcagtgaatcatcgaatctttgaacgcatcttgcgctccttgg-tattctgaggagcatgcctgtttgagtgtca--tta--ata----tctcaaccacattca-ttgg----------caatgtggcttggactt----ggag----g-aat-gtgcaggctc----tggat---tcttgtag-tctgctcctctaaaaaatataagcgg-------------tacctacatt--gg--aactctggctaggtgtgat----acat--atctgcatctaataaaagg------------gttacctattggt--tatgctgctga-tc-------atca------tgaact-tgacaaac------------------------------------ttaag-----catat-caataagcggaggaaaagaaact-aacaaggattcccttagtaactgcgagtgaagagggaaaagctcaaatttgtaatctggcggtc-------tttgg-ccgtccgagttgtaatctagagaagtgc-tgcc-tgcactgga--ccatgtacaagtctcctggaatggagcatcatagagggtgagaatcccgtctttgacatggactg----ccagagct-tataggtgtgctctcaaagagtcgagttgtttgggaatgcagctcaaaatgggtggtaaatgccatctaaagctaaatattggcgagagaccgatagcgaacaagtaccgtgagggaaagatgaaaagaactttggaaagagagttaaacagtacgtgaaattgctgaaagggaaacgcttgaagtcagtcgcatc-agttggaaatcaacc--ttgcttttgctgggcgtactt-------tct-g-tc-tgatgggtcagcatcaattttgattgctggataaagttc-ttgggaatgtggcatc-----ttt-ggatgtgttatagcccct-ggacatatacagtggttgggattgaggaactcagcac---gc---c-gc-------ga-ggc----tgggg----c--ttgtccaca-a----tacgtgcttaggat-gctggcataatggctttaatcgacccgtcttgaaacacggaccaaggagtctaacatgcttgcgagtg-tttgagtgg--aaaactcatgcgcgtaatgaaagtga--tagttgagat-ccctgtc--at-ggggagcatcgatgcccagaccagacctt-ttgtgacggatctgc-ggtagagcatgtatgttgggacccgaaagatggtgaactatgcctgaatagggtgaagccagaggaaactctggtggaggctcgtagcgattctgacgtgcaaatcgatcgtcaaatttgggtataggggcgaaagactaatcgaaccatctagtagctggttcctgccgaagtttccctcaggatagcagaaactcg----tatcagatttatgtggtaaagcgaatgattagaggccttggggttgaaacaaccttaacctattctcaaactttaaatatgtaagaacaagctgtctcttga--ttggactgcttgg-cgattgagagtttctagtgggccatttttggtaagcagaactggcgatgc-gggatgaaccgaacgtgaggttaaggtgccggaattcacgc-tcatcagacaccacaaaaggtgttagttcatctagacagcaggacggtggccatggaagtcggaatccgctaaggagtgtgtaacaactcacctgccgaatgaactagccctgaaaatggatggcgc-ttaag-cg-tgatacccatacctcg-ccatcagt--gttgaagtgacacactga-tgagtaggcaggcgtggaggtc---agtgaagaagcctaggcagtgatgctgggtgaaacggcctcta
>Icalamistrata_PBM2351
---------ccagaaggtcaagcttgtggtcttgtgaagaatttggcgttgatggcttgcatatctgttggttcattttccgggcctgtcattgagttcttggaagagtggggtctggaatcgttggaagagaatgcacattcatcaacgccgttcaccaaggtgtttgtgaatggcgtttggattggtgtacaccgcgatgcagctaaccttgtgaagactttgaagcgattgaggagaagagacgacattagtacggagatttcggttgtcagagatattcgagagagagaaatgagggtatacacggatgcaggtcgagtttgcaggccgctattcattgtggaggatcaacagctggttttgcaaaaaaaacacgtcaggtggcttaataacggggttgatgaagaagggcaggagttcaagtgggagcagatgatcaagggtggtatcatcgagttacttgactccgaagaggaggaaacggtcatgatctcgatgacacctgaagacctggagaattcgcggttgcaacaaagagggattgatccccacgcaaatgacggcgaattcgatcctgctgctcgtttgaaggctgggactcatgcacatacttggacacattgcgaaattcatccaagcatgattcttggcatctgcgccagcatcattccattccccgaccataaccaggcaagatagtcatttc--------aaattcatttt-acagagttttaa-actcctgtgc-------------------ccagtc----------------------------------------------------------------------------------------------------------------------------------------------------------------------------------------------------------------------------------------------------------------------------------------------------------------------------------------------------------------------------------------------------------------------------------------------------------------------------------------------------------------------------------------------------------------------------------------------------------------------------------------------------------------------------------------------------------------------------------------------------------------------------------------------------------------------------------------------------------ttgaccctcaaatcaggtaggaccacccgctgaac-ttaag-----catat-caataagcggaggaaaagaaact-aacaaggattcccttagtaactgcgagtgaagagggaaaagctcaaatttgtaatctggcggtc-------tttgg-ctgtccgagttgtaatctagagaagtgc-tacc-tgcgctgga--ccatgtacaagtctcctggaatggagcatcatagagggtgagaatcccgtctttgacatggactg----ccagagct-tataggtgcgctctcgaagagtcgagttgtttgggaatgcagctcaaaatgggtggtaaatgccatctaaagctaaatattggcgagagaccgatagcgaacaagtaccgtgagggaaagatgaaaagaactttggaaagagagttaaacagtacgtgaaattgctgaaagggaaacgcttgaagtcagtcgcatc-agttggaaatcaacc--ttgcttttgctgggtgtactt-------tcc-g-tc-cgatgggtcagcatcaattttgattgctggataaagttc-ttgggaacgtggcatc-----ttt-ggatgtgttatagccctt-ggacatatacagtggttgggattgaggaactcagcac---gc---c-gc-------aa-ggc----tgggg----c-tttgtccaca-a----cacgtgcttaggat-gctggcataatggctttaatcgacccgtcttgaaacacggaccaaggagtctaacatgcttgcgagtg-tttgagtgg--aaaactcatgcgcgtaatgaaagtga--tagttgagat-ccctgtc--at-ggggagcatcgatgcccagaccagacctt-ttgtgacggatctgc-ggtagagcatgtatgttgggacccgaaagatggtgaactatgcctgaatagggtgaagccagaggaaactctggtggaggctcgtagcgattctgacgtgcaaatcgatcgtcaaatttgggtataggggcgaaagactaatcgaaccatctagtagctggttcctgccgaagtttccctcaggatagcagaaactcg----tatcagatttatgtggtaaagcgaatgattagaggccttggggttgaaacaaccttaacctattctcaaactttaaatatgtaagaacaagctgtctcttga--ttggactgcttgg-cgattgagagtttctagtgggccatttttggtaagcagaactggcgatgc-gggatgaaccgaacgtgaggttaaggtgccggaattcacgcttcatcagacaccacaaaaggtgttagttcatctagacagcaggacggtggccatggaagtcggaatccgctaaggagtgtgtaacaactcacctgccgaatgaactagccctgaa----------------------------------------------------------------------------------------------------------------------------------------
>Icalamistrata_PBM1105
---------------------------ggtcttgtgaagaatttggcgttgatggcctgcatctctgttggttcattttccgggcctgtcattgagttcttggaagagtggggtctggaatcgttggaagagaatgcacattcntcaacgccgttcaccaaggtgtttgtcaatggcgtttggattggtgtgcaccgcgatgcggctaaccttgtgaagactttgaagcgattgaggagaagagacgacattagtacggagatttcrgttgtcagagatattcgagagagagaaatgagggtatacacggatgcaggccgagtttgcaggccgctattcattgtggaggatcaacagctgattttgcaaaaaaaacacgtcaggtggctcaataaccgggttgatgatgaagggcaggagttcaagtgggagcagctgatcaarggtggtatcatcgagttacttgactctgaagaggaggaaacggtcatgatctcgatgacacctgaagatctggagaattcgcgrttgcaacaaagagggattgatccccacgcaaatgacggcgatttcgatccagctgctcgtttgaaggcyggractcatgcacatacttggacacattgcgaaattcatccaagcatgattcttggcatctgtgccagcatcattccattccccgaccataaccaggcaagagagtcttttc--------aaatccatttt-acagag-tttaa-actgcttcacagtcacccc-------------------aaggatcattactgaagt----tttataa------c-gagttgttgctggtt----------------ttcgtgcacgct------tgttat-tcttca-tttct--cca-tt-a-tttgtgcat-cacttg-tgtggatctt-----------------tgtcc---aag-ttc-atctcggacgatt--ggg--actgctttgcaaagt------------t-actctttggtggggctttcc-ttg------------tatctgcatgttt---------ttcaca--tac-acc-aaa--------------tgtttagaaggaaaaa----------------------ata---aattgaa-------ttttatacaactttcagcaacggatctcttggctctcgcatcgatgaagaacgcagcgaaatgcgataagtaatgtgaattgcagaattcagtgaatcatcgaatctttgaacgcatcttgcgctccttgg-tattccgaggagcatgcctgtttgagtgtca--tta--ata----tctcaaccacatct-------------------tgtggcttggactt----ggag----g-aat-gtgcaggctc----tgac----tcttgtag-tctgctcctctgaaaaatataagcgg-------------tacctacatt--gg--aactttggctaggtgtgat----acat--atctgcatctaattgaggt--------------cgcctattggt--tatgctgctga-tt-------atta-------cgact-tgataaac------------------------------------ttaag-----catat-caataagcggaggaaaagaaact-aacaaggattcccttagtaactgcgagtgaagagggaaaagctcaaatttgtaatctggcggtc-------tttgg-ccgtccgagttgtaatctagagaagtgc-tacc-tgcactgga--ccatgtacaagtctcctggaatggagcatcatagagggtgagaatcccgtctttgacatggactg----ccagagct-tataggtacgctctcaaagagtcgagttgtttgggaatgcagctcaaaatgggtggtaaatgccatctaaagctaaatattggcgagagaccgatagcgaacaagtaccgtgagggaaagatgaaaagaactttggaaagagagttaaacagtacgtgaaattgctgaaagggaaacgcttgaagtcagtcgcatc-agttggaaatcaacc--tcgcttttgctgggtgtactt-------tct-g-tc-tgatgggtcagcatcaattttgattgctggataaagttc-ttgggaatgtggcatc-----ctt-ggatgtgttatagccctt-ggacatatacagtggttgggattgaggaactcagcac---gc---c-gc-------aa-ggc----tggga----t--ttgtctaca-a----tacgtgcttaggat-gctggcataatggctttaatcgacccgtcttgaaacacggaccaaggagtctaacatgcttgcgagtg-tttgagtgg--aaaactcatgcgcgtaatgaaagtga--tagttgagat-ccctgtc--at-ggggagcatcgatgcccagaccagacctt-ttgtgacggatctgc-ggtagagcatgtatgttgggacccgaaagatggtgaactatgcctgaatagggtgaagccagaggaaactctggtggaggctcgtagcgattctgacgtgcaaatcgatcgtcaaatttgggtataggggcgaaagactaatcgaaccatctagtagctggttcctgccgaagtttccctcaggatagcagaaactca----tatcagatttatgtggtaaagcgaatgattagaggccttggggttgaaacaaccttaacctattctcaaactttaaatatgtaagaacaagctgtctcttga--ttggactgcttgg-cgattgagagtttctagtgggccatttttggtaagcagaactggcgatgc-gggatgaaccgaacgtgaggttaaggtgccggaattcacgc-tcatcagacaccacaaaaggtgttagttcatctagacagcaggacggtggccatggaagtcggaatccgctaaggagtgtgtaacaactcacctgccgaatgaactagccctgaaaatggatggcgc-ttaag-cg-tgatacccatacctca-ccatcagt--gttgaagtgacgcactga-tgagtaggcaggcgtggaggtc---agtgaagaagcctaggcagcgatgctgggtgaaacggcctcta
>Icalamistrata_JV11950
gctgagaccccagaaggtcaagcttgtggtttggtgaagaatttggctttgatggcctgcatctctgttggttcattttccgggcctgtcattgagttcttggaagagtggggtctggaatcgttggaagagaatgcacattcatcaacgccgttcaccaaggtgtttgtgaatggcgtttggattggtgtacaccgcgatgcagctaaccttgtgaagactttgaagcgattgaggagaagagacgacattagtacggagatttcagttgtcagagatattcgagagagagagatgagggtatacacggatgcaggtcgagtttgcaggccgctattcattgtggaggatcaacagctggttttgcaaaaaaaacacgtcaggtggcttaataacggggttgatgaggaagggcaggagttcaagtgggagcagatgatcaagggtggtatcatcgagttacttgactccgaagaggaggaaacggtcatgatctcgatgacacctgaagacctggagaattcgcggttgcaacaaagagggattgatccccacgcaaatgacggcgaattcgatcctgctgctcgtttgaaggctgggactcatgcacatacttggacacattgcgaaattcatccaagcatgattcttggcatctgcgccagcatcattcccttcc---------------------------------------------------------------------------------------------------------------------------------------------------------------------------------------------------------------------------------------------------------------------------------------------------------------------------------------------------------------------------------------------------------------------------------------------------------------------------------------------------------------------------------------------------------------------------------------------------------------------------------------------------------------------------------------------------------------------------------------------------------------------------------------------------------------------------------------------------------------------------------------------------------------------------------------------------------------------------------------------------ag-----catat-caataagcggaggaaaagaaact-aacaaggattcccttagtaactgcgagtgaagagggaaaagctcaaatttgtaatctggcagtc-------tttgg-ccgtccgagttgtaatctaaagaagtgc-tacc-tgcgctgga--ccatgtacaagtctcctggaatggagcatcatagagggtgagaatcccgtctttgacatggactg----ccagagct-tataggtgcgctctcaaagagtcgagttgtttgggaatgcagctcaaaatgggtggtaaatgccatctaaagctaaatattggcgagagaccgatagcgaacaagtaccgtgagggaaagatgaaaagaactttggaaagagagttaaacagtacgtgaaattgctgaaagggaaacgcttgaagtcagtcgcatc-agttggaaatcaacc--ttgcttttgctgggtgtactt-------tcc-g-tc-tgatgggtcagcatcaattttgatcgctggataaagttc-ttgggaatgtggcatc-----ttt-ggatgtgttatagccctt-ggacatatgcagtggttgggattgaggaactcagcac---gc---c-gc-------aa-ggc----tgggg----c--ttgtccaca-a----cacgtgcttaggat-gctggcataatggctttaatcgacccgtcttgaaacacggaccaaggagtctaacatgcttgcgagtg-tttgagtgg--aaaactcatgcgcgtaatgaaagtga--tagttgagat-ccctgtc--at-ggggagcatcgatgcccagaccagacctt-ttgtgacggatctgc-ggtagagcatgtatgttgggacccgaaagatggtgaactatgcctgaatagggtgaagccagaggaaactctggtggaggctcgtagcgattctgacgtgcaaatcgatcgtcaaatttgggtataggggcgaaagactaatcgaaccatctagtagctggttcctgccgaagtttccctcaggatagcagaaactcg----tatcagatttatgtggtaaagcgaatgattagaggccttggggttgaaacaaccttaacctattctcaaactttaaatatgtaagaacaagctgtctcttga--ttggactgcttgg-cgattgagagtttctagtgggccatttttggtaagcagaactggcgatgc-gggatgaaccgaacgtgaggttaaggtgccggaattcacgc-tcatcagacaccacaaaaggtgttagttcatctagacagcaggacggtggccatggaagtcggaatccgctaaggagtgtgtaacaactcacctgccgaatgaactagccctgaaaatggatggcgc-ttaag-cg-tgatacccatacctca-ccatcagt--gt-------------------------------------------------------------------------------------
>Icalamistrata_EL1904
------------------------------------------------------------------------------------------------------------------------------------------------------------------------------------------------------------------------------------------------------------------------------------------------------------------------------------------------------------------------------------------------------------------------------------------------------------------------------------------------------------------------------------------------------------------------------------------------------------------------------------------------------------------------------------------------------------------------------------------------------------------------------------------------------------aaggatcattactgaagc----at-acga------c-gagttgttgcta-----------------ttattgtgcacact------tgttgt-ccttca-tttct--cca-tc-a-tttgtgcat-cactcg-tgtggatcacc-----------------------------------------gttt--agg--actgctttgcaaagt------------t-actattt-gtggggctttcc-ttgtaatctt-ttttggtctacatgt-------------tata--cac-acc-aatg-------------tttagaaggaaatgtg--------------------aattt------gat--------atatatacaactttcagcaacggatctcttggctctcgcatcgatgaagaacgcagcgaaatgcgataagtaatgtgaattgcagaattcagtgaatcatcgaatctttgaacgcatcttgcgctccttgg-tattccgaggagcatgcctgtttgagtgtca--tta--ata----tctcaaccacatttt-------------g-acgtgtggcttggactt----ggag----g-aat-gtgcaggctc----tgac----tcttgtag-tctgctcctctgaaaaatatgagtgg-------------tacctatatt--gg--aactctggctaggtgtgat----acat--atctgcatctaatcgaggt-------------tacctgtttggt--tatgctgctaattt-------atta-------caact-cgataaacttga-cctcaaatcaggtaggaccacccgctgaac-ttaag-----catat-caataagcggaggaaaagaaact-aacaaggattcccttagtaactgcgagtgaagagggaaaagctcaaatttgtaatctggcggtc-------tttgg-ccgtccgagttgtaatctagagaagtgc-tacc-tgcgctgga--ccatgtacaagtctcctggaatggagcatcatagagggtgagaatcccgtctttgacatggactg----ccagagct-tacaggtgtgctctcaaagagtcgagttgtttgggaatgcagctcaaaatgggtggtaaatgccatctaaagctaaatattggcgagagaccgatagcgaacaagtaccgtgagggaaagatgaaaagaactttggaaagagagttaaacagtacgtgaaattgctgaaagggaaacgcttgaagtcagtcgcatc-agttagaaatcaacc--tcgcttttgctaggtgtactt-------tct-g-tc-tgatgggtcagcatcaattttgattgctggataaagttc-ttgggaatgtggcatc-----ttt-ggatgtgttatagccctt-ggacatatacagtggttgggattgaggaactcagcac---gc---c-gc-------aa-ggc----tggg-------cttgtctaca-a----cacgtgcttaggat-gctggcataatggctttaatcgacccgtcttgaaacacggaccaaggagtctaacatgcttgcgagtg-tttgagtgg--aaaactcatgcgcgtaatgaaagtga--tagttgagat-ccctgtc--at-ggggagcatcgatgcccagaccagacctt-ttgtgacggatctgc-ggtagagcatgtatgttgggacccgaaagatggtgaactatgcctgaatagggtgaagccagaggaaactctggtggaggctcgtagcgattctgacgtgcaaatcgatcgtcaaatttgggtataggggcgaaagactaatcgaaccatctagt-----------------------------------------------------------------------------------------------------------------------------------------------------------------------------------------------------------------------------------------------------------------------------------------------------------------------------------------------------------------------------------------------------------------------------------------------------------------------------------------------------------------------------
>Icalamistrata_DG1824
-----------------------------------------------------------------------------------------------------------------------------------------------------------------------------------------------------------------------------------------------------------------------------------------------------------------------------------------------------------------------------------------------------------------------------------------------------------------------------------------------------------------------------------------------------------------------------------------------------------------------------------------------------------------------------------------------------------------------------------------------------------------------------------------------------------------------ctgaagt----atcataa------t-gggttgttgctggtc----------------ttcgtgcacact------cgttat-tcttca-tttct--cca-tt-c-tttgtgcat-cactcg-tgtggatctt-----------------tgtct---gagatat-atttcagacgatt--ggg--actgctttgcaaagt------------t-actattt-gtggggctttcc-ctgta--------tctatctacatg------ttt---ttcaca--tac-aca-cca--------t-----gtttagaaggaaaata-----------------------aa---gttgaat-------ttttatacaactttcagcaacggatctcttggctctcgcatcgatgaagaacgcagcgaaatgcgataagtaatgtgaattgcagaattcagtgaatcatcgaatctttgaacgcatcttgcgctccttgg-tattctgaggagcatgcctgtttgagtgtca--tta--ata----tctcaaccacatcca-tttt---attttg-gcatgtggcttggactt----ggag----g-gat-gtgcaggcta----caag--------agag-tctgctcctctgaaaaatataagcgg-------------tacctatatt--gg--aactttggctaggtgtgat----acat--atctgcatctaattga----------------tccaagtaaggt--catactgctaa-tt-------atta-------caact-tgataaac---------------------------------------------------------------------------------ggattcccctagtaactgcgagtgaagagggaaaagctcaaatttgtaatctggcggtc-------ttcga-ctgtccgagttgtaatctagagaagtgc-tacc-tgcgctgga--ccatgtacaagtctcctggaatggagcatcatagagggtgagaatcccgtctttgacatggactg----ccagagct-tataggtgtgctctcaaagagtcgagttgtttgggaatgcagctcaaaatgggtggtaaatgccatctaaagctaaatattggcgagagaccgatagcgaacaagtaccgtgagggaaagatgaaaagaactttggaaagagagttaaacagtacgtgaaattgctgaaagggaaacgcttgaagtcagtcgcatc-agttggaaatcaacc--ttgcttttgctgggcgtactt-------tct-g-tc-tgatgggtcagcatcaattttgattgctggataaagttc-tcgggaatgtggcatc-----ttt-ggatgtgttatagccctt-ggacatatacagtggttgggattgaggaactcagcac---gc---c-ga-------aa-ggc----tggg-------cttgtctaca-c----tacgtgcttaggat-gctggcataatggctttaatcgacccgtcttgaaacacggaccaaggagtctaacatacttgcaagtg-tttgagtgg--aaaactcatgcgcgtaatgaaagtga--tagttgagat-ccctgtc--at-ggggagcatcgatgcccagaccagatctt-ttgtgacggatctgc-ggtagagcatgtatgttgggacccgaaagatggtgaactatgcctgaatagggtgaagccagaggaaactctggtggaggctcgtagcgattctgacgtgcaaatcgatcgtcaaatttgggtataggggcgaaagactaatcgaaccatctagtagctggttcctgccga-------------------------------------------------------------------------------------------------------------------------------------------------------------------------------------------------------------------------------------------------------------------------------------------------------------------------------------------------------------------------------------------------------------------------------------------------------------------------------------------------------------
>Ibongardii_JV7450F
-------------------------------------------------------------------------------------------------------------------------------------------------------------------------------------------------------------------------------------------------------------------------------------------------------------------------------------------------------------------------------------------------------------------------------------------------------------------------------------------------------------------------------------------------------------------------------------------------------------------------------------------------------------------------------------------------------------------------------------------------------------------------------------------------------------------------------------------------------------------------------------------------------------------------------------------------------------------------------------------------------------------------------------------------------------------------------------------------------------------------------------------------------------------------------------------------------------------------------------------------------------------------------------------------------------------------------------------------------------------------------------------------------------------------------------------------------------------------------------------------------------------------------------------------------------------------------------------------------------------------------------------------------------------ttga-cctcaaatcaggtaggaccacccgctgaac-ttaag-----catat-caataagcggaggaaaagaaact-aacaaggattcccttagtaactgcgagtgaagagggaaaagctcaaatttgtaatctggcggtc-------tttgg-ccgtccgagttgtaatctagagaagtgc-tacc-tgcgctgga--ccatgtacaagtctcctggaatggagcatcatagagggtgagaatcccgtctttgacatggactg----ccagagct-cataggtgcgctctcaaagagtcgagttgtttgggaatgcagctcaaaatgggtggtaaatgccatctaaagctaaatattggcgagagaccgatagcgaacaagtaccgtgagggaaagatgaaaagaactttggaaagagagttaaacagtacgtgaaattgctgaaagggaaacgcttgaagtcagtcgcgtc-ggtcggaaatcaacc--ttgcttttgctgggcgtactt-------tcc-g-tc-cgatgggtcagcatcagtttcggtcgccggataaagttc-ttgggaacgtggcatc-----ttt-ggatgtgttatagccctt-ggacgcatacggtggttgggattgaggaactcagcac---gc---c-gc-------aa-ggc----tgggc------tttggctaca-at---tacgtgcttaggat-gctggcataatggctttaatcgacccgtcttgaaacacggaccaaggagtctaacatgcttgcgagtg-tttgagtgg--aaaactcatgcgcgtaatgaaagtga--tagttgagat-cctcgtc--at-ggggagcatcgatgcccagaccagacctt-ttgtgatggatctgc-ggtagagcatgtatgttgggacccgaaagatggtgaactatgcctgaatagggtgaagccagaggaaactctggtggaggctcgtagcgattctgacgtgcaaatcgatcgtcaaatttgggtataggggcgaaagactaatcgaaccatctagtagctggttcctgccgaagtttccctcaggatagcagaaactcg----tatcagatttatgtggtaaagcgaatgattagaggccttggggttgaaacaaccttaacctattctcaaactttaaatatgtaagaacaagccgtctcttga--ttggaccgcttgg-cgattgagagtttctagtgggccatttttggtaagcagaactggcgatgc-gggatgaaccgaacgtgaggttaaggtgccggaattcacgc-tcatcagacaccacaaaaggtgttagttcatctagacagcaggacggtggccatggaagtcggaatccgctaaggagtgtgtaacaactcacctgccgaatgaactagccctgaa----------------------------------------------------------------------------------------------------------------------------------------
>Ibicolorata_ZT12187
gctgagactcccgaaggtcaagcttgcggtctcgtgaagaatttggcattgatggcttgtatctctgttggttccttttccgggcctgtcattgaattcttggaagagtggggtctggaatcgttggaagaaaatgcgcattcatcaacgacgttcaccaaggtgttcgttaacggtgtctggatcggtgtgcaccgtgacgcagctaaccttgtgaagaccctgaagcgattgaggagaagagacgacatcagtacggagatttcggttgtaagagatatccgagaaagggaaatgagggtttacacggatgcgggtcgagtttgtaggcctctgttcatcgtggaagatcaacaattggtcttgcaaaagaaacacatcagatggctaaataacggtgttgacgatgaaggacaggagttcaagtgggagcagctgatcaagggtggtattattgagctgcttgattccgaagaagaagagacagtcatgatctcgatgacacctgaagatctggagaattcgcgtttgcaacagagggggattgacccccacgcaaatgatggcgagttcgatcccgcggctcgtctgaaggctggaactcatgcacacacttggacgcattgtgagattcacccaagtatgattcttggcatttgtgccagtatcattccttttcccgaccataaccaggcaagtcaactatctc-------caagtttcttac-acagagtgttaattccattccatagtcgccccgtaacacgtaccagtctgc-----------tcgaaatg---accatga------c-gagctgtcgctg--------------------cagtgcacgct-----ctgtcat-tctttc-atttagacca-tcta-tttgtgcac-atcttc-tgtggttctcaagcata-----------------------------------tatt--agg--tctgctttgcaaatgt-------------aaaactt-tgtgggctttcc-ttgccacttt-tcttgggccacatatta---------tacaca--cat-acc-agaa----------------tgaaatgaaatgt---------------------tgatgcatatgaat-------tgttatacaactttcagcaacggatctcttggctctcgcatcgatgaagaacgcagcgaaatgcgataagtaatgtgaattgcagaattcagtgaatcatcgaatctttgaacgcatcttgcgctccttgg-tattccgaggagcatgcctgtttgagtgtca--tta--ata----tctcaaccacatc-------------------gtgtggcttggattt----gggg----g-----ttacaggcct----tt------tttaatgg-tctgctctcctgaaatgcatgagtgg-------------cgaacgacct--------ctctgtcagtgtgtgat----acat-tatctgcattctgnntcaaa-------------------------------------------------------------------------------------------------------------ttaag-----catat-caataagcggaggaaaagaaact-aaccaggattcccttagtaactgcgagtgaagtgggaagagctcaaatttgtaatctggtggcc-------tctgg-ccatccgagttgtaatctagagaagtgc-tacc-tgtgctgga--ccgtgtacaagtcttctggaatggagcatcatggagggtgagaatcccgtctctgacatggactc----ccagtgcttaataggtgtgctctcgaagagtcgagttgtttgggaatgcagctcaaaatgggtggtaaatgccatctaaagctaaatactggcgagagaccgatagcgaacaagtaccgtgagggaaagatgaaaagaactttggaaagagagttaaacagtacgtgaaattgctgaaagggaaacgcttcaagtcagtcgcgtc-ggtcagaaatcaacc--ttgctcttgctgggtgtactt-------tct-g-tc-tgatgggtcagcatcagttttggctgctggataaagtcctttgggaatgtggcatc-----ctc-ggatgcgttatagcccttgggatgtatgcagtggttgggactgaggaactcagcac---gc---c-cca------ga-ggc----tggg-----cttttgtccaca-tg---aacgtgcttaggat-gctggcataatggctttaatcgacccgtcttgaaacacggaccaaggagtctaacatgcctgcgagtg-tttgagtggaaaaaactcatgcgcgcaatgaaagtga-atggttgagat-ccccgtc--gt-ggggagcatcgacgcccagaccagacctt-ctgtgacggatctgc-ggtggagcatgcatgttgggacccgaaagatggtgaactatgcctgaatagggtgaagccagaggaaactctggtggaggctcgtagcgattctgacgtgcaaatcgatcgtcaaatttgggtataggggcgaaagactaatcgaaccatctagtagctggttcctgccgaagtttccctcaggatagcagaaactcg----tatcagatttatgtggtaaagcgaatgattagaggccttggggttgaaacaaccttaacctattctcaaactttaaatatgtaagaacaagccgtctcttga--ttggaccgcttgg-cgattgagagtttctagtgggccatttttggtaagcagaactggcgatgc-gggatgaaccgaacgtgaggttaaggtgccagagttcacgc-tcatcagacaccacaaaaggtgttagttcatctagacagcaggacggtggccatggaagttggaatccgctaaggagtgtgtaacaactcacctgccgaatgaactagccctgaaaatggatggcgc-tcaag-cg-tgacacccatacctcg-ccgttggc--gttgaagtgacgcgccaa-cgagtaggcaggcgtggaggtc---agtgaagaagccttggca-------------------------
>Iapiosmota_PBM3020
gctgagaccccagaaggtcaagcttgtggtctkgtgaagaatttggcgttgatggcctgcatctctgttggttcattttccgggcctgtcattgagttcttggaagagtggggtctggaatcgttggaagaraatgcacactcatcaacgccgttcaccaaggtgtttgtgaatggcgtttggattggtgtacaccgcgatgcagctaaccttgtgaagactttgaagcgattaaggagaagagacgacattagtacggagatttcggttgtcagagatattcgagagagagaaatgagggtatacacggatgcaggtcgagtttgcaggccgctattcattgtggaggatcaacagctggttttgcaaaaaaaacacgtcaggtggcttaataacggggttgatgaggaagggcaggagttcaagtgggagcagatgatcaagggtggtatcatcgagttacttgactccgaagaggaggaaacggtcatgatctcgatgacacctgaagacctggagaattcgcggttgcaacaaagagggattgatccccacgcaaatgacggcgaattcgatcctgctgctcgtttgaaggctgggactcatgcacatacttggacacattgcgaaattcatccaagcatgattcttggcatytgcgccagcatcattccattccccgaccataaccaggcaagatagtcatttc--------aaattcatttt-acagagttttaa-accgcttcacagtcaccccgtaacacttaccagtctgcaaggatcattaccgaagt----atcataa------t-gagttgttgctgtt-----------------atcgtgcacgct------cgttat-tcttca-tttct--cca-ta-a-tttgtgcat-cacttg-tgtggaatcct---------------ctgtcc---gagtttc-atctcagacgatt--ggg--actgctttgcaaagt------------c-actatttggcggggctttcc-ttg------------tatctacatgtatt--------ttcaca--tac-acc-ca---------a-----tattagaaggaaattt----------------------ttt---tttgaat-------tgttatacaactttcagcaacggatctcttggctctcgcatcgatgaagaacgcagcgaaatgcgataagtaatgtgaattgcagaattcagtgaatcatcgaatctttgaacgcatcttgcgctccttgg-tattctgaggagcatgcctgtttgagtgtcatttta--ata----tctcaaccacattca-tttt----------gtttgtggcttggactt----ggag----g-aacaatgcaggctc----tgact---ctttgtag-tctgctcctctgaaaaatatgagcgg-------------tacctatatt--gg--aactctggctaggtgtgat----acat--atctgcatctaattgaggt-------------tgcctgtcgggt--tgtgctgctga-tt------gatta-------tgact-tgataaac----------------------------------c-ttaag-----catat-caataagcggaggaaaagaaact-aacaaggattcccttagtaactgcgagtgaagagggaaaagctcaaatttgtaatctggcggtc-------tttgg-ccgtccgagttgtaatctagagaagtgc-tacc-tgcgctgga--ccatgtacaagtctcctggaatggagcatcatagagggtgagaatcccgtctttgacatggactg----ccagagct-tataggtgtgctctcaaagagtcgagttgtttgggaatgcagctcaaaatgggtggtaaatgccatctaaagctaaatattggcgagagaccgatagcgaacaagtaccgtgagggaaagatgaaaagaactttggaaagagagttaaacagtacgtgaaattgctgaaagggaaacgcttgaagtcagtcgcatc-ggttggaaatcaacc--ttgcttttgctgggtgtactt-------tcc-g-tc-tgatgggtcagcatcaattttgatcgctggataaagttc-ttgggaacgtggcatc-----ttt-ggatgtgttatagccctt-ggacatatacagtggttgggattgaggaactcagcac---gc---c-gc-------aa-ggc----tgggg----cttttgtccaca-a----cacgtgctcaggat-gctggcataatggctttaatcgacccgtcttgaaacacggaccaaggagtctaacatgcttgcgagtg-tttgagtgg--aaaactcatgcgcgtaatgaaagtga--tagttgagat-ccctgtc--at-ggggagcatcgatgcccagaccagacctt-ttgtgacggatctgc-ggtagagcatgtatgttgggacccgaaagatggtgaactatgcctgaatagggtgaagccagaggaaactctggtggaggctcgtagcgattctgacgtgcaaatcgatcgtcaaatttgggtataggggcgaaagactaatcgaaccatctagtagctggttcctgccgaagtttccctcagga-----------------------------------------------------------------------------------------------------------------------------------------------------------------------------------------------------------------------------------------------------------------------------------------------------------------------------------------------------------------------------------------------------------------------------------------------------------------------------------------------
>Iakirna_CAL1358
---------------------------------------------------atggcctgtatttctgtcggttctttttccggacctgtcattgagttcttggaagagtggggactggaatctttggaagagaacgcgcattcgtcaacgacgttcactaaggtttttgtcaatggtgtttggattggtgtgcaccgtgatgcagctaaccttgtgaagactctgaaaaggttaaggagaagagacgatatcagtacagagatttcggttgtcagagacattcgagaaagggaaatgagggtatacacggatgctggtcgagtttgcaggccgttattcatcgtggaagatcaacagttgatattgcaaaagaaacacatcaggtggttaaataacggggttgacgacgaaggccaggagttcaagtgggaacagttgatcaagggtggtatcatcgagctgctcgactctgaagaggaggagacagttatgatctcgatgacgcccgaagacctggagaattcccggttgcaacagagaggtattgatccccacgcaaatgatggcgagttcgatcccgcggctcgtctgaaggctggaactcacgcacatacttggactcactgcgagattcatccaagtatgattcttgggatttgtgccagtatcattcctttccccgaccataaccaggtaagtcgattaactt-------aa------------------------------------------------------------------------------------------------------------------------------------------------------------------------------------------------------------------------------------------------------------------------------------------------------------------------------------------------------------------------------------a------------------------------------------------aatatata-------tattatacaactttcagcaacggatctcttggctctcgcatcgatgaagaacgcagcgaaatgcgataagtaatgtgaattgcagaattcagtgaatcatcgaatctttgaacgcatcttgcgctccttgg-tattccgaggagcatgcctgtttgagtgtcatttta--ata----tctcaaccacacaaa-tc------------tggtgtggcttggactt----gggg----ttgct-gtgcaggctt--------------tcacag-tctgctgccctgaaatgaatgagtgg-------------gcttt----------tatgtttacttagatgtgata---actt--ctttgcatct------------------------------------------------ttg------tttg-------c-----atcatgaa----------------------------------------------------------------------------------------------aactgcgagtgaagtgggatgagctcaaatttgtaatctggcagtc-------tttgg-ctgtccgagttgtaatctagagaagtgcttacc-tgtgctgga--ccatgtacaagtctcctggaatggagcatcacagagggtgagaatcccgtctttgacatggacta----ccagtgcttc-taggtgtgctctcaaagagtcgagttgtttgggaatgcagctcaaaatgggtggtaaatgccatctaaagctaaatattggcgagagaccgatagcgaacaagtaccgtgagggaaagatgaaaagaactttggaaagagagttaaacagtacgtgaaattgctgaaagggaaacgcttgaagtcagtcacgtcaggtcagagatcaacc--ttgcttttgcttggtgcactt-------tct-g-tc-tgatgggtcagcatcagttttggtcgctggacaaagttc-tggggaatgtggcatc-----tca-ggatgtgttatagccctt-tgacatatgcagtggctgagactgaggaactcggcac---gc---cttt-------ga-ggc----tgggg----acttgtcccaca-ca---aatgtgcttaggat-gctggcataatggctttaatcgacccgtcttgaaacacggaccaaggagtctaacatacctgcgagtg-tttgggtgg--aaaacccatgcgcgcaatgaaagtga--tggttgagat-ccctgtc--gt-ggggagcatcgacgcccagaccggacctt-ttgtgatggctctgc-ggtagagcatgtatgttgggacccgaaagatggtgaactatgcctgaatagggtgaagccagaggaactctg----------------------------------------------------------------------------------------------------------------------------------------------------------------------------------------------------------------------------------------------------------------------------------------------------------------------------------------------------------------------------------------------------------------------------------------------------------------------------------------------------------------------------------------------------------------------------------------------------------------
>Iadaequata_JV16501F
----------ccgaaggtcaagcttgcggtctcgtgaagaatctggcattgatggcttgtatctctgttggttcattttccgggcctgtcattgagttcttggaagagtggggtctggaatcgttggaagagaatgcgcattcgtcaacggcgttcactaaagtgttcgttaatggtgtttggattggtgtgcaccgtgatgcagctaaccttgtgaagactttgaagcgattgaggagaagagacgacattagtacggagatttcggttgtcagagatattcgagaaagagaaatgagggtatatacggatgcaggtcgagtttgtcggccgctgttcattgtggaagatcaacagttggtcttgcaaaagaaacacatccggtggttaaataacggggttgacgatgaagggcaggagttcaagtgggagcagctgattaagggtggtatcatagagctgctcgactcggaagaggaagaaacagtcatgatctcgatgacgcctgaagacctggagaattcgcggttgcaacagagagggattgatccccacgcaaacgatggcgaattcgatcccgctgctcgtctgaaggctggaactcatgcacatacttggacacattgcgagattcatccaagtatgattcttggcatttgtgccagtatcattcctttccccgaccataaccaggcaagtcaattatctc--------aggttctttat-acagagtgttaatccat---------------------------------------------------------------------------------------------------------------------------------------------------------------------------------------------------------------------------------------------------------------------------------------------------------------------------------------------------------------------------------------------------------------------------------------------------------------------------------------------------------------------------------------------------------------------------------------------------------------------------------------------------------------------------------------------------------------------------------------------------------------------------------------------------------------------------------------------------------------------------------------------------aatcaggtaggaccacccgttgaactttaag-----catat-caataagcggaggaaaagaaact-aaccaggattcccttagtaactgcgagtgaactgggaagagctcaaatttgtaatctggcggtc-------cttga-ctgtccgagttgtaatctagagaagtgcttacc-tgcgctgga--ccatgtacaagtctcctggaatggagcgtcgcagagggtgagaatcccgtctttgacatggactg----ccagggctccacgggtgcgctctcaaagagtcgagttgtttgggaatgcagctcaaaatgggtggtaaatgccatctaaagctaaatattggcgagagaccgatagcgaacaagtaccgtgagggaaagatgaaaagaactttggaaagagagttaaacagtacgtgaaattgctgaaagggaaacgcttgaagtcagtcgcgtc-gcctggaaatcaacc--tcgctcttgcagggtgtactt-------tccag-cc-cgacgggtcagcatcagttttggccgccggacaaggtct-ttgggaacgtggcatc-----tca-ggatgtgttatagccctt-ggacggatgcggtggccggaactgaggaactcagcac---gc---ctgt-------ga-ggc----tggggcgcttcgtcgtccacaccc---aacgtgcttaggat-gctggcataatggcttcaatcgacccgtcttgaaacacggaccaaggagtctaacatgcctgcgagtg-tttgggtgg--aaaacccatgcgcggaatgaaagtga--aggttgagat-ccctgtc--gt-ggggagcatcgaygcccagaccagacctt-ctgtgacggctctgc-ggtagagcatgcatgttgggacccgaaagatggtgaactatgcctgaatagggtgaagccagaggaaactctggtggaggctcgtagcgattctgacgtgcaaatcgatcgtcaaatttgggtataggggcgaaagactaatcgaaccatctagtagctggttcctgccgaagtttccctcaggatagcagaaactcg----tatcagatttatgtggtaaagcgaatgattagaggccttggggttgaaacaaccttaacctattctcaaactttaaatatgtaagaacaagccgtctcttga--ctggaccgcttgg-cgattgagagtttctagtgggccatttttggtaagcagaactggcgatgc-gggatgaaccgaacgcgaggttaaggtgccggaattcacgc-tcatcagacaccacaaaaggtgttagttcatccagacagcaggacggtggccatggaagtcggaatccgctaangagtgtgtaacaactcacctgccgaatgaactagccctgaaaatggatggcgctttaag-cg-tgatacccatacctcg-ccgtcggtg-gttgaaatgacgcacccaccaagtaggcagccttggaggtc---cctgag-------------------------------------
>I_flavobrunneum_HLA0367
------------------------------------------------------------------------------------------------------------------------------------------------------------------------------------------------------------------------------------------------------------------------------------------------------------------------------------------------------------------------------------------------------------------------------------------------------------------------------------------------------------------------------------------------------------------------------------------------------------------------------------------------------------------------------------------------------------------------------------------------------------------------------------------------------------aaggatcattactgaaata---aacatga------taaagctgttgctggctttttt--------ttagctgtgcacgct------tgtcat-actc----------aca-tcca-cttgtgcac-catt---tgtagacttgtt-----t----atgtctatct---gagcttc-agcttagatgattggggggaactgct----------------------------------tggctttcc-ctgtgaata---caaagtctatgactttattttt---ttcata--cac-aactagta---t---tgatg-atgtga---taatgac------------------------------------------aaatatacaactttcagcaacggatctcttggctctcgcatcgatgaagaacgcancgaaatgcgataagtaatgtgaattgcagaattcagtgaatcatcgaatctttgaacgcatcttgcgctccttgg-tattctgaggagcatgcctgtttgagggtca--tta--ata----tctcaactcctatag-tgcttttgttgct-atggaacagttggatct----ggag----gattt-gtgcaggcaa----a-------atatttgg-tctgctcctctcaaatgcattggcag-------------cacttgtgtaaggg--gacctgctttggatgtgat----agtt-tatctgcattcaattggacc----------------------tgcactctgctgata---------cttata--------agtc-tcatttgc----------------------------------------------------------------------------------------------------------------------------------------------------------------------------------------------------------------------------------------------------------------------------------------------------------------------------------------------------------------------------------------------------------------------------------------------------------------------------------------------------------------------------------------------------------------------------------------------------------------------------------------------------------------------------------------------------------------------------------------------------------------------------------------------------------------------------------------------------------------------------------------------------------------------------------------------------------------------------------------------------------------------------------------------------------------------------------------------------------------------------------------------------------------------------------------------------------------------------------------------------------------cgattgagagtttctagtgggccatttttggtaagcagaactggcgatgc-gggatgaaccgaacgtgaggttaaggtgccggaattcacgc-tcatcagacaccacaaaaggtgttagttcatctagacagcaggacggtggccatggaagtcggaatccgctaaggagtgtgtaacaactcacgggccgaatgaactagccctgaaaatggatggcgc-ttaag-cg-tgatacccatacctca-ccgtcagg--gttgaaatgatgcactga-cgagtaggcaggcgtggaggtt---caggaagaagcctgg----------------------------
>I_bulbomarginatum_MR00357
-ccgagactccagaaggtcaagcttgtggtcttgtcgagaatctggcatcgatggcctgtatttctgtcggatcattctcagggcctgtcatcgagttcttggaggagtggggtctggagtcattggaagagaatgcgcattcgtctacggcttttaccaaggttttcgcgaatggtgtctggatcggtgtgcatcgcgatgcagccaacctcgcgaagactccgaagaggctcagaagaagagacgacatcagcacggagatctcagtcgtcagagatattcgagagagagagacgagggtatacacggatgcaggtcgagtttgcaggcccctgtttattgtggaagatcaacagcttgtcttgcaaaagaagcacatcaggtggctcaacaacggggtcgacgacgaagggcaagaattcaagtgggagcaactggtcaagggtggcatcatcgagttgctcgactcagaagaggaggagacagtcacgatctcgacgacacccgaagacctggagaattcgcgattacaacagagaggaatcgatccccacgcaaacgacggcgaattcgatccggctgctcgtctcaaggcgggaactcatgcacatacttggacacattgcgagattcatccaagtacgatccttggcatttgtgccagcatcattcctttccccgaccacaaccag---------------------------------------------------------------------------------------aaggatcattattgaaata---acaacaa------c-gagctgttgctggccaataa------tggcagtcgtgcacgct------tgttgt-ctttca-catcc--ac-------tttgtgcac-cgtt---tgtaaatccttgagaaattttttcacatctctaaacagatgt-g--------gtttagagg--actgccttgcatggtt----------atatatattt-tgcaggcttttc-ttgtaatct--ttagggtttatgctt-----------ttcata--taa-tct------------------tttaaaaatcaagattgcataacattag-----ggcgtaat--cccccatg-------taaattacaactttcagcaacggatctcttggctctcgcatcgatgaagaacgcagcgaaatgcgataagtaatgtgaattgcagaattcagtgaatcatcgaatctttgaacgcatcttgcgctccttgg-tattccgaggagcatgcctgtttgagtgtta--tta--ata----tctcaaaccctcaac-tctt----------tttgagggcttggattt----ggaggatc--tat-ttgcagggct----ttac----tttcattc-tctgctcctctgaaaagaataggtgg-------------cgtttgtgtt--ta--gacccacatcagatgtgat----aact--atctgcatctgattggcta----------------------tgc--tttgctgcccatttccagaagcttg-------cttca-tttgttatttga-cctcaaatcaggtaggactacccgctgaac-ttaag-----catat-caataagcggaggaaaagaaact-aacaaggattcccttagtaactgcgagtgaagtgggaaaagctcaaatttgtaatctggcagcc------atttgg-ttgtccgagttgtaatctagagaagcgc-tacc-tgtgctgga--ccatgtacaagtctcctggaatggagcatcatagagggtgagaatcccgtctttgacatggactc----ccaggacattaatggtgtgctctcaaagagtcgagttgtttgggaatgcagctcaaaatgggtggtaaatgccatctaaagctaaatattggcgagagaccgatagcgaacaagtaccgtgagggaaagatgaaaagaactttggaaagagagttaaacagtacgtgaaattgctgaaagggaaacgcttgaagtcagtcgcatc-ggctggaaatcaacc--ttgcttttgctgggcgtattt-------ttc-a-tc-tgatgggtcagcatcaatttcagctgctggataaagttc-ttgggaatgtggcatc-----tca-ggatgtgttatagcccat-ggacacatacagcagtggagattgaggaactcagcat---gc---c-ac-------ga-ggc----tggg------ctttgtccaca-c----aacatgcttaggat-gctggcataatggctttaatcgacccgtcttgaaacacggaccaaggagtctaacatacctgcaagtg-tttgggtgg--aaaacccatgcgcgtaatgaaagtga--cagttgggat-ccttgtc--at-ggggagcaccgacgcccagaccagacctt-ttgcgacggatctgc-ggtagagcatgtatgttgggacccgaaagatggtgaactatgcctgaatagggtgaagccagaggaaactctggtggaggctcgtagcgattctgacgtgcaaatcgatcgtcaaatttgggtataggggcgaaagactaatcgaaccatctagtagctggttcctgccgaagtttccctcaggatagcagaaactca----tatcagatttatgtggtaaagcgaatgattagaggccttggggttgaaacaaccttaacctattctcaaactttaaatatgtaagaacaagctgtctcttga--ttggactgcttgg-cgattgaaaatttctagtgggccatttttggtaagcagaactggcgatgc-gggatgaaccgaacttgaggttaaggtgccggaattcacgc-tcatcaga---------------------------------------------------------------------------------------------------------------------------------------------------------------------------------------------------------------------------------------------------
>I_africanum_MR00387
---gagacacctgagggtcaagcctgtggtctcgtgaaaaatttggcattgatggcctgtatatctgtcggttccttctccggacctgtcatcgagttcttggaggagtggggtctggaatcactggaagaaaacgcacattcgtcaacagcgtttactaaagtattcgttaatggtgtttggattggtgtgcaccgtgatgcggctaatcttgtgaagactctgaaaaggctgaggagaagggacgacattagtacggagatctcggtcgtaagagatattcgagaaaaagaaatgagggtatatacagatgcaggtcgagtttgcaggccgctgttcattgtggaagaccagcagttggtcttacaaaagaaacatatcagatggctaaataacggagttgatgatgagggacaggagttcaagtgggagcaactgatcaagggtggcatcatcgaattgctggactctgaagaggaggagacagtcatgatctcgatgacacctgaagacttagagaattcgcggttacagcaaaggggtctcgacccacatgcaaatgatggggagtttgatcccgctgctcgtctgaaggctggaacccacgcacatacttggacccactgcgagattcatcctagtatgatacttggcatttgtgcgagtattattcccttccccgac------------------------------------------------------------------------------------------------aaggatcattatcgaaata-tgacaatgg------c-aagctgttgctggcgctttg---------cgatcgtgcacgct------tgtcgt-ttctca-tttca--tcc-acct-cttgtgcat-catt---tgtagatcttgtgaa----------tgtatct---gaagct--gcttcaggtgatt--agg--actgctttgcat--------------ct-gttcgat-ggcgggctttcc-ttgtttatta-catagatctatgtct-----ttt---ttcata--tac-tcc-aatgaa--------------tgatataaagaag-----------------ggtttatt-----------atttgatataatacaactttcagcaacggatctcttggctctcgcatcgatgaagaacgcagcgaaatgcgataagtaatgtgaattgcagaattcagtgaatcatcgaatctttgaacgcaacttgcgctccttgg-tattccgaggagcatgcctgtttgagtgtca--tta--ata----tctcaaaaatctatg-ctta--gcaa----atagatcttttggactt----gggg----g---t-ttgcaggctt-----------------ttg-ccagctcctctgaaatgtatgagcag-------------gaaataaaaa------------cttcagatgtgat----aact-atcttgcatctggggggtgt--------------------------ctctgctgaaac------aaagcttg----------tt-tgatctatgtga-cctcagatcaggtaggactacccgctgaac-ttaag-----catat-caataagcggaggaaaagaaact-aacaaggattcccctagtaactgcgagtg-agagggaagagctcaaatttgtaatctggcagtc-------cttgg-ctgtccgagttgtaatctagagaagtgc-tacc-cgtgctgga--ccgtgtacaagtctcctggaatggagcatcatagagggtgagaatcccgtctttgacatggactg----ccagtgcttctgtggtgtgctctcaaagagtcgagttgtttgggaatgcagctctaaatgggtggtaaatgccatctaaagctaaatattggcgagagaccgatagcgaacaagtaccgtgagggaaagatgaaaagaactttggaaagagagttaaacagtacgtgaaattgctgaaagggaaacgcttgaagtcagtcgcatc-agctggaaatcaacc--ttgcttctgctgggtgtactt-------tcc-a-tc-tgatgggtcagcatcaatttcgattgctggataaagttc-ttgggaatgtggcatc-----ttc-ggatgtgttatagccctt-ggatggatacagtgactgggattgaggaactcagcat---gc---c-ac-------aatggc----tgggc----cttttggctaca-c----cacatgcttaggat-gctggcataatggctttaatcgacccgtcttgaaacacggaccaaggagtctaacatgcctgcgagtg-tttgggtgg--aaaacccatgcgcgcaatgaaagtga--tggttgagat-ccctgtc--at-ggggagcatcgacgcccagaccagacctt-ttgtgacggatctgc-ggtcaagcatgtatgttgggacccgaaagatggtgaactatgcctgaatagggtgaagccagaggaaactctggtggaggctcgtagcgattctgacgtgcaaatcgatcgtcaaatttgggtataggggcgaaagactaatcgaaccatctagtagc--------------------------------------------------------------------------------------------------------------------------------------------------------------------------------------------------------------------------------------------------------------------------------------------------------------------------------------------------------------------------------------------------------------------------------------------------------------------------------------------------------------------------
>I_africanum_HLA0383
------------------------------------------------------------------------------------------------------------------------------------------------------------------------------------------------------------------------------------------------------------------------------------------------------------------------------------------------------------------------------------------------------------------------------------------------------------------------------------------------------------------------------------------------------------------------------------------------------------------------------------------------------------------------------------------------------------------------------------------------------------------------------------------------------------aaggatcattatcgaaata-tgacaatgg------c-aagctgttgctggcgctttg---------cgatcgtgcacgct------tgtcgt-ttctca-tttca--tcc-acct-cttgtgcat-catt---tgtagatcttgtgaa----------tgtatct---gaagct--gcttcaggtgatt--agg--actgctttgcat--------------ct-gttcgat-ggcgggctttcc-ttgtttatta-catagatctatgtct-----ttt---ttcata--tac-tcc-aatgaa--------------tgatataaagaag-----------------ggtttatt-----------atttgatataatacaactttcagcaacggatctcttggctctcgcatcgatgaagaacgcagcgaaatgcgataagtaatgtgaattgcagaattcagtgaatcatcgaatctttgaacgcaacttgcgctccttgg-tattccgaggagcatgcctgtttgagtgtca--tta--ata----tctcaaaaatctatg-ctta--gcaa----atagatcttttggactt----gggg----g---t-ttgcaggctt-----------------ttg-ccagctcctctgaaatgtatgagcag-------------gaaataaaaa------------cttcagatgtgat----aact-atcttgcatctggggggtgt--------------------------ctctgctgaaac------aaagcttg----------tt-tgatctat------------------------------------ttaag-----catat-caataagcggaggaaaagaaact-aacaaggattcccctagtaactgcgagtgaagagggaagagctcaaatttgtaatctggcagtc-------cttgg-ctgtccgagttgtaatctagagaagtgc-tacc-cgtgctgga--ccgtgtacaagtctcctggaatggagcatcatagagggtgagaatcccgtctttgacatgga----------------------------------------------------------------------------------------------------------------------------------------------------------------------------------------------------------------------------------------------------------------------------------------------------------------------------------------------------------------------------------------------------------------------------------------------------------------------------------------------------------------------------------------------------------------------------------------------------------------------------------------------------------------------------------------------------------------------------------------------------------------------------------------------------------------------------------------------------------------------------------------------------------------------------------------------------------------------------------------------------------------------------------------------------------------------------------------------------------------------------------------------------------------------------------------------------------------------------------------------------------------------------------------------------------------------------------------------------
>I_africanum_HLA0353
--------------------------------------------------------------------------------------------------------------------------------------------------------------------------------------------------------------------------------------------------------------------------------------------------------------------------------------------------------------------------------------------------------------------------------------------------------------------------------------------------------------------------------------------------------------------------------------------------------------------------------------------------------------------------------------------------------------------------------------------------------------------------------------------------------------------------------------tgg------c--agctgttgctggcgctttg---------cgatcgtgcacgct------tgtcgt-ttctca-tttca--tcc-acct-cttgtgcat-catt---tgtagatcttgtgaa----------tgtatct---gaagct--gcttcaggtgatt--agg--actgctttgcat--------------ct-gttcgat-ggcgggctttcc-ttgtttatta-catagatctatgtctt----ttt---ttcata--tac-tcc-aatgaa--------------tgatataaagaag-----------------ggtttatt-----------atttgatataatacaactttcagcaacggatctcttggctctcgcatcgatgaagaacgcagcgaaatgcgataagtaatgtgaattgcagaattcagtgaatcatcgaatctttgaacgcaacttgcgctccttgg-tattccgaggagcatgcctgtttgagtgtca--tta--ata----tctcaaaaatctatg-ctta--gcaa----atagatcttttggactt----gggg----g---t-ttgcaggctt-----------------ttg-ccagctcctctgaaatgtatgagcag-------------gaaataaaaa------------cttcagatgtgat----aact-atcttgcatctggggggtgt--------------------------ctctgctgaaac------aaagcttg----------tt-tgatctat------------------------------------------------------------------------------------------------------------------------------------------------------------------------------------------------------------------------------------------------------------------------------------------------------------------------------------------------------------------------------------------------------------------------------------------------------------------------------------------------------------------------------------------------------------------------------------------------------------------------------------------------------------------------------------------------------------------------------------------------------------------------------------------------------------------------------------------------------------------------------------------------------------------------------------------------------------------------------------------------------------------------------------------------------------------------------------------------------------------------------------------------------------------------------------------------------------------------------------------------------------------------------------------------------------------------------------------------------------------------------------------------------------------------------------------------------------------------------------------------------------------------------------------------------------------------------------------------------------------------
>I_acutofulva_MCVE29416
------------------------------------------------------------------------------------------------------------------------------------------------------------------------------------------------------------------------------------------------------------------------------------------------------------------------------------------------------------------------------------------------------------------------------------------------------------------------------------------------------------------------------------------------------------------------------------------------------------------------------------------------------------------------------------------------------------------------------------------------------------------------------------------------------------aaggatcattattgaaat----agcatga------c-gagttgtcgctggcctt----------tttgaccgtgcacgct-----ctgtcgt-tcttca-tttct--cca-tcta-tttgtgcac-ctcttg-cgtagaccttt--------------tctg------aggg-ct-tcctcgggtcgtt--agg--actgctttgcaaaaa------------a-ttgaatt-tgtgggctttcc-ttgtcgcta--------------------------c-cacaca--tac-acc-agtg---t---a-att-gtttagaaggaaatgg--------------------aattt------gatg-------cataatacaactttcagcaacggatctcttggctctcgcatcgatgaagaacgcagcgaaatgcgataagtaatgtgaattgcagaattcagtgaatcatcgaatctttgaacgcatcttgcgctccttggttaatccaaggagcatgcctgtttgagtgtca--tta--atg----tctcaaccacaccgt-------------g-aggtgtggcttggattt----gggg----g-----ttacaggcc------------------tag-tctgctcccctgaaatacatgagtgg-------------taacgacct---------ctccattaagatgtgat----acat--atctgcatctggtcgaggg--------------------------ttctgctgctatataa----gagttg--------gatt-t-------------------------------------------------------------------------------------------------------------------------------------------------------------------------------------------------------------------------------------------------------------------------------------------------------------------------------------------------------------------------------------------------------------------------------------------------------------------------------------------------------------------------------------------------------------------------------------------------------------------------------------------------------------------------------------------------------------------------------------------------------------------------------------------------------------------------------------------------------------------------------------------------------------------------------------------------------------------------------------------------------------------------------------------------------------------------------------------------------------------------------------------------------------------------------------------------------------------------------------------------------------------------------------------------------------------------------------------------------------------------------------------------------------------------------------------------------------------------------------------------------------------------------------------------------------------------------------------------------------------------------
>FYG6091_holotype_muscarium
gccgagactcctgaaggtcaagcttgcggtcttgtgaagaatttagcattaatggcctgtatctcggtcggttcgttttccgggcctgtcatcgagttcttagaagagtggggactggagtctttggaagagaacgcacattcatcaacgtcgttcaccaaggtgtttgttaatggtgtttggatcggtgtccatcgtgacgcggctaacctcgtgaagaccctgaagaggttaaggagaagagacgacattagtacggagatttctgttgtcagagatattcgggaaagggaaatgcgggtatatactgatgcgggtcgggtttgcaggccgctattcatcgtggaagatcaacagttaatcttgcaaaagaaacatatcaggtggctaaataatggggctgacgatgaagggcaagagttcaagtgggaacagttgatcaagggcggtatcatcgagcttctcgactctgaagaggaggagacagtcatgatctcgatgacgcccgaagacctggagaattcccggttgcaacagaggggcattgaccctcacgcaaacgatggcgagttcgaccctgctgcacgtttgaaggctggaactcacgcacatacttggacacattgtgagattcatccgagtatgattcttggcatttgtgccagtatcatcccattccccgaccataaccag------------------------------------------------------------------------------------------------------------------------------gttgttgctggcctttaccat---gggcaattgtgcacgct------tgttat-ttctca-ttttc--aca-tcc--tttgtgcat-cttc---tgtagatttg------------------------------------------gttt--agg--actgcttagcaggagtttga---------tttctct-tgcaggctttcc-ttattattt----cagatctatg--------ttt---tttaaa--tac-tcc-agttg--t---------aattgaaggaaaattg-aatggcacgtt-----tgtgtctt---taataat-------gcatatacaactttcagcaacggatctcttggctctcgcatcgatgaagaacgcagcgaaatgcgataagtaatgtgaattgcagaattcagtgaatcatcgaatctttgaacgcatcttgcgctccttgg-tattccgaggagcatgcctgtttgagtgtca--ttattata----tctcaaccatctcta-tttatt--------ggatgtggcttggatct----gggact--------gtgcaggcct----tt---------attgg-tctgctctcctaaaatgaagagggtga------------ttttagtgtt--ga--accctacattagatgtgat----aact-attttgcatctgttctgtagag----------------------------------------------tctg--------cata-atctaaac---------------------------------------------------------------------------------ggattcccatagtaactgcgagtgaagtgggaaaagctcaaatttgtaatctggcagtc-------cttgg-ctgtccgagttgtaatctagagaagtgcttacc-tgtgctgga--ccatgtacaagtctcctggaatggagcatcatagagggtgagaatcccgtctttgacatggacca----ccagtgcttc-taggtgtgctctcaaagagtcgagttgtttgggaatgcagctcaaaatgggtggtaaatgccatctaaagctaaatattggcgagagaccgatagcgaacaagtaccgtgagggaaagatgaaaagaactttggaaagagagttaaacagtacgtgaaattgctgaaagggaaacgcttgaagtcagtcacatt-ggttggaaatcaacc--ttgcttttgcttggtgtactt-------tcc-a-tc-tgatgggtcagcatcaattttggttgctggataaagttc-ttgggaatgtggcatc-----ttt-ggatgtgttatagccctt-ggatgcatacagcagctgagattgaggaactcagcat---gc---c-gc-------aa-ggc----tggg------ctttgtccaca-t----aacgtgcttaggat-gctggcataatggctttaatcgacccgtcttgaaacacggaccaaggagtctaacatacctgcgagtg-tttgggtgg--aaaacccatgcgcgtaatgaaagtga--tggttgagat-ccctgtc--gt-ggggagcatcgacgcccagaccggacctt-ttgtgatggatctgc-ggtagagcatgtatgttgggacccgaaagatggtgaactatgcctgaatagggtgaagccagaggaaactctggtggaggctcgtagcgattctgacgtgcaaatcgatcgtcaaatttgggtataggggcgaaagactaatcgaaccatctagtagctggttcctgccgaagtttccctcaggatagcagaaactcg----tatcagatttatgtggtaaagcgaatgattagaggccttggggttgaaacaaccttaacctattctcaaactttaaatatgtaagaacaagctgtctcttga--ttggactgcttgg-cgattgagagtttctagtgggccatttttggtaagcagaactggcgatgc-gggatgaaccgaacgtgaggttaaggtgccggaattcacgc-tcatcagacaccacaaaaggtgttagttcatctagacagcaggacggtggccatggaagtcggaatccgctaaggagtgtgtaacaactcacctgccgaatgaactagccctgaaaatggatggcgc-ttaag-cg-tgatacccatacctca-ccgtcagt--gttgaagtgacgcactga-cgagtaggcaggcgtggaggtc---agtgaagaagccta-----------------------------
>A_spiculosa_TH9866
gctgaaacgccggaaggtcaagcttgcggcctagttaagaatttagccttgatggcttgtatttccgtcggatcattctctgggcctgtaattgaattcttggaggagtggggtttggaatcattggaggaaaatgcacattcatcaacaacttttactaaggtgttcgttaatggcgtttggattggtgtacaccgtgatgctgctaacctcgtcaagacattgaagagactgaggaggagagatgacatcagcacggaagtctcggttgtgagagacatccgtgaaagggaaatgagggtgtatactgatgcaggtcgagtttgcaggccgctattcattgtggaggatcagcagttgattttacagaagaagcatatcaggtggattaacaatggrcttgatgatgaagggcatgagttcaagtgggaacagttagttaaagggggaatcattgaactgcttgatgcagaggaggaggagacggtgatgatttcgatgacgcctgaggacttggagacttcgcgacttcagcagaagggtatcgatccacatgtgaatgatggggatttcgatcctgctgctcgtctcaaggctgggacccatgcycatacgtggacgcactgcgagattcaccctagtatgattctcggcgtatgtgctagtattattcctttccctgaccataaccaggtgagttaggytgatg-------ttggttatgaac-acgaggcactta--ctggacggcagtctccccgtaatacctaccaatctgcaaggatcattatcgaata--------------------------------------------------------------a----caattct-tctcta-tctct-----------cctgtgcac-tactg--tgtagaccccc------------------------------------------------------------------------------------------------------------------cgaggtctatgttgt----------ttataa--agc-tcc-aaaaaaat--atgaatttttttaaatga-----------------------------------------------aataaaataactttcagcaacggatctcttggctctcgcatcgatgaagaacgcagcgaaatgcgataagtagtgtgaattgcagaattcagtgaatcatcgaatctttgaacgcatcttgcgctccttgg-tattccgaggagcatgcctgtttgagtgtca--tgt--ttattattctcaacta--------------------------tgagttggatta---tggag------------gtggtct----------------------tgacctcctctaaaatgcattaaaat-------------ggggtatata-----------------tatatata---tatat-attatg----------------------------------attatgccctattattta---------------------tttat-ttaaaaaa---------------------------------------ag-----catat-caataagcggaggaaaagaaact-aacaaggattcccttagtaactgcgagtgaactgggaagagctcaaatttaaaatctggtggccttttttattggg-ccgctcgagttgtaatctaaagaagtgg-tgcc-cgcactgaaactcatgtacaagtcttctggaatggagcatcatagagggtgagaatcccgtccttgacatgggcta------ggggctttgtggtgtcgctttcaaagagtcgagttgtttgggattgcagctcaaaatgggtggtaaatgccatctaaagctaaatattggcgagagaccgatagcgaacaagtaccgtgagggaaagatgaaaagaactttggaaagagagttaaacagtacgtgaaattgctgaaagggaaacgcttgaagtcagtcacatc-ggcttggaatcaacctcttgcttttgctgggtgcacttccttgatttt-t-tc-cgatgggtcagcatcaattttgatcgctggagaaaggtctgagggaatgtggcatcacttttgt-ggatgtgttatagcccattgaccatatgcagcggtcgagattgaggaactcagcac---ac---ccgc-----------------aaggg----ctttttttaaaa-aa---attgtgcttaggatggctggcataatggctttaagcgacccgtcttgaaacacggaccaaggagtctaacatgcctgcgagtg-tttgagtggt-aaaacccatgcgcgaaatgaaagtga--cagttgagatcccctctt--ct-ggggagcatcgacacccggaccagacctt-ttgtgacggatccga-ggtagagcatgcatgttgggacccgaaagatggtgaactatgcctgaatagggtgaagccagaggaaactctggtggaggctcgtagcgattctgacgtgcaaatcgatcgtcaaatttgggtataggggcgaaagactaatcgaaccatctagtagctggttcctgccgaagtttccctcaggatagcagaaactcgttccgatcagatt---------------------------------------------------------------------------------------------------------------------------------------------------------------------------------------------------------------------------------------------------------------------------------------------------------------------------------------------------------------------------------------------------------------------------------------------------------------------
>A_hispida_TH10009
gctgaaacgcctgaaggccaagcttgcggcctggttaagaatttggccttaatggcgtgcatctccgtcggatcattctctgggcctgtcattgaattcttggaggagtggggtttggaatcattggaggaaaatgcacattcatcaacaacatttaccaaagtgtttgttaatggcgtttggattggtgtacaccgtgatgccgctaacctcgtaaagacgttgaagaggttgagaaggagagatgacatcagtaccgaagtctccgttgtaagagacatccgcgaaagggaaatgagggtgtataccgatgcaggtcgagtttgcagaccgttgttcattgtggaggaycagcagttgattttacaaaagaaacatatcaggtggcttaacaatggacttgatgatgaagggcatgagttcaaatgggaacaattagttaaagggggaattattgaactacttgacgcggaggaggaggagacggtgatgatctcgatgacacctgaggacttggagacttcacgacttcagcagaagggtattgatccacatgtgaatgatggggattttgaccctgctgctcgtctcaaggctgggacccatgctcatacttggacgcattgcgagattcaccctagtatgattctcggtgtttgtgctagtatcattcctttccctgaccacaaccaggtgagtcagcttaatg-------tgagttgtgaac-atgaggcactta--ctggatggtagtctccccgtaatacctatcaatctgcaaggatcattatcgaaata-------------------------------------------------------------a----caaatgt-tatctcttccct-----------cctgtgcat-tattg--tgtagatctct------------------------------------------------------------------------------------------------------------------cgaggtctatgtatg----------tatgaa--tac-gcc-acaaaaaa--gagagagtgtttaaataaataaa------------------------------------------atatatataactttcagcaacggatctcttggctctcgcatcgatgaagaacgcagcgaaatgcgataagtagtgtgaattgcagaattcagtgaatcatcgaatctttgaacgcatcttgcgccccttgg-tattccgaggagcatgcctgtttgagtgtca--tgt--ctattattctcaactatggttt---------------tctcatagattggacga---tggag----g-gtg-gtgtgatct----------------------tgacctcctctaaaatgcattttttt-------------agaatgggtg-----------------cgtgtaat----aaaa-atcatg------------------------------------catgccctgtt--------------------------------tattcgaa---------------------------------------ag-----catat-caataagcggaggaaaagaaact-aacaaggattcccttagtaactgcgagtgaagtgggaagagctcaaatttaaaatctggtggcc--ttctgttggg-ctgctcgagttgtaatctaaagaagtgg-cgcc-cgcgctgaaactcatgtacaagtcttctggaatggagcgtcatagagggtgagaatcccgtcttcgacatgagctgtttttcagggctttgtggtgtcgctctcgaagagtcgagttgtttgggaatgcagctcaaaatgggtggtaaatgccatctaaagctaaatattggcgagagaccgatagcgaacaagtaccgtgagggaaagatgaaaagaactttggaaagagagttaaacagtacgtgaaattgctgaaagggaaacgcttgaagtcagtcacatc-ggcttggaatcaacct-ttgcttctgctgggtgcacttccttgaattt-t-tc-cgatgggtcagcatcaatttcgatcgttggagaaaggtcagagggaacgtggcatcacttttgt-ggatgtgttatagcccattgaccatatgcggcggtcgagattgaggaactcagcac---gc---cccca---------caa----agggc----tttttttctaaa-aa---ttcgtgcttaggatggctggcataatggctttaagcgacccgtcttgaaacacggaccaaggagtctaacatgcctgcgagtg-tttgggtggc-aaaacccatgcgcgaaatgaaagtga--cggttgagat-ccccttccaca-ggggagcatcgacacccagaccagacctt-ttgtgacggatctga-ggtagagcatgcatgttgggacccgaaagatggtgaactatgcctgaatagggtgaagccagaggaaactctggtggaggctcgtagcgattctgacgtgcaaatcgatcgtcaaatttgggtataggggcgaaagactaatcgaaccatctagtagctggttcctgccgaagtttccctcaggatagcagaaactcg-tgtgatcagatttatgtggtaaagcgaatgattagaggccttggggttgaaacaaccttaacctattctcaaactttaaatatgtaagaacgggctgtctcttgaacttggactgctcggacgattgagagtttctagtgggccatttttggtaagcagaactggcgatgc-gggatgaaccgaacgcgaggttaaggtgccggaattcacgc-tcatcagacaccacaaaaggtgttagttcatctagacagcaggacggtggccatggaagtcggaatccgctaaggagtgtgtaacaactcacctgccgaatgaactagccctgaaaatggatggcgc-ttaag-cgttgatacccatacctcg-ccgtcagtgaaattttctgagacgctga-cgagtaggcaggcgtggaggtctcgagtgaagaagcctaggca-------------------------
>6441_4
------------------------------------------------------------------------------------------------------------------------------------------------------------------------------------------------------------------------------------------------------------------------------------------------------------------------------------------------------------------------------------------------------------------------------------------------------------------------------------------------------------------------------------------------------------------------------------------------------------------------------------------------------------------------------------------------------------------------------------------------------------------------------------------------------------aagg-tcattatcgagata-aaaacatga------c-aagttgttgctggcctcctt------ggcatttcgtgcacgct------tgttat-ttctcattttac--aca-tcc--tttgtgcac-cttc---tgtagatttg------------------------------------------gttt--agg--actgcttagcaaggattgtca-----tc-taatctt-tgcaggctttcc-ttattattt----cagatctatgtttca----tt---tttgta--tac-ccc-agtg---tt--------tatatgaaggcaattg-aatggcacactttgtgtgtctttt---atataat-------gcatatacaactttcagcaacggatctcttggctctcgcatcgatgaagaacgcagcgaaatgcgataagtaatgtgaattgcagaattcagtgaatcatcgaatctttgaacgcatcttgcgctccttgg-tattccgaggagcatgcctgtttgagtgtca--ttattata----tctcaaccatttcca-tttgtt-----tg-gaatatggcttggatct----ggga------gtt-atgcaggccc----ttt-----gtgctggg-tccgctctcctgaaatgaatgacagagaggatgatattttatctatgtt--ta--aacctgcattagatgtgat----aact-gttttgcatctatcctgtggga----------------------------------------------tctg--------catg-atctaaac-----------------------------------------------------------------------------------attcccatagtaactgcgagtgaagtgggataagctcaaatttgtaatctggcagtc-------cttgg-ctgtccgagttgtaatctagagaagtgcttacc-tgtgctgga--ccatgtacaagtctcctggaatggagcatcacagagggtgagaatcccgtctttgacatggacta----ccagtgcgtc-caggtgtgctctcaaagagtcgagttgtttgggaatgcagctcaaaatgggtggtaaatgccatctaaagctaaatattggcgagagaccgatagcgaacaagtaccgtgagggaaagatgaaaagaactttggaaagagagttaaacagtacgtgaaattgctgaaagggaaacgcttgaagtcagtcgcatt-gggtggaaatcaacc--tcgcttttgcttggtgtactt-------tcc-a-tc-tgatgggtcagcatcaattttggttgctggataaagttc-ttgggaatgtggcatc-----ttt-ggatgtgttatagccctt-ggacgcatacagcagctgagattgaggaactcagcat---gc---c-gc-------ga-ggc----tggg------ctttgtccaca-t----aacgtgcttaggat-gctggcataatggctttaatcgacccgtcttgaaacacggaccaaggagtctaacatgcctgcgagtg-tttgggtgg--aaaacccatgcgcgtaatgaaagtga--tggttgagat-ccctgtc--gt-ggggagcatcgacgcccagaccggacctt-ttgtgatggatctgc-ggtagagcatgtatgttgggacccgaaagatggtgaactatgcctgaatagggtgaagccagaggaaactctggtggaggctcgtagcgattctgacgtgcaaatcgatcgtcaaatttgggtataggggcgaaagactaatcgaaccatctagtagctggttcctgccgaagtttccctcaggatagcagaaactcg----tatcagatttatgtggtaaagcgaatgattagaggccttggggttgaaacaaccttaacctattctcaaactttaaatatgtaagaacaagctgtctcttga--ttggactgcttgg-cgattgagagtttctagtgggccatttttggtaagcagaactggcgatgc-gggatgaaccgaacgtgaggttaaggtgccggaattcacgc-tcatcagacaccacaaaaggtgttagttcatctagacagcaggacggtggccatggaagtcggaatccgctaaggagtgtgtaacaactcacctgccgaatgaactagccctgaaaatggatggcgc-ttaag-cg-tgatacccatacctca-ccgtcagt--gttgaagtgacgcgctga-cgagtaggcaggcgtggaggtc---agtgaagaagc--------------------------------
>6441_3
gctgagacccctgaaggtcaagcttgcggtcttgtgaagaatttagcattaatggcttgtatttcggtcggttcgttttccgggcctgtaattgagttcttagaagagtggggactggagtctttggaagagaacgcacattcatcgacgtcgttcaccaaggtgtttgttaatggtgtttggattggtgtccaccgtgacgcggctaacctggtgaagaccctgaagaggttaaggagaagagacgatattagtacggagatttctgttgtcagagatataagggaaagggaaatgcgggtatatactgatgcgggtcgggtttgcaggcctctattcatcgtggaagaccaacagttgatcttgcaaaagaaacatattaggtggctaaataatggggctgacgatgaagggcaagagttcaagtgggaacagttgatcaagggtggtatcatcgagcttcttgattctgaagaggaggagaccgtcatgatctcgatgacgcccgaagacctggagaattcccggctgcaacagaggggcattgatcctcacgcaaacgatggcgagtttgatcctgctgcccgtttgaaggctggaactcacgcacatacttggacacattgcgagattcatccgagtatgattcttggcatttgtgctagtatcattcccttccccgatcataaccaggtaagtcaattacccc------tgaagttccttgt-atgaaacattaatcatattctatagtcgcctcgtaacacctaccagtctgcaagg-tcattatcgagata-aaaacatga------c-aagttgttgctggcctcctt------ggcatttcgtgcacgct------tgttat-ttctcattttac--ata-tcc--tttgtgcac-cttc---tgtagatttg------------------------------------------gttt--agg--actgcttagcaaggattgtca-----tc-taatctt-tgcaggctttcc-ttattattt----cagatctatgtttca----tt---tttgta--tac-ccc-agtg---tt--------tatatgaaggcaattg-aatggcacactttgtgtgtctttt---atataat-------gcatatacaactttcagcaacggatctcttggctctcgcatcgatgaagaacgcagcgaaatgcgataagtaatgtgaattgcagaattcagtgaatcatcgaatctttgaacgcatcttgcgctccttgg-tattccgaggagcatgcctgtttgagtgtca--ttattata----tctcaaccatttcca-tttgtt-----tg-gaatatggcttggatct----ggga------gtt-atgcaggccc----ttt-----gtgctggg-tccgctctcctgaaatgaatgacagagaggatgatattttatctatgtt--ta--aacctgcattagatgtgat----aact-gttttgcatctatcctgtggga----------------------------------------------tctg--------catg-atctaaac------------------------------------------------------------------------------------------tagtaactgcgagtgaagtgggataagctcaaatttgtaatctggcagtc-------cttgg-ctgtccgagttgtaatctagagaagtgcttacc-tgtgctgga--ccatgtacaagtctcctggaatggagcatcacagagggtgagaatcccgtctttgacatggacta----ccagtgcgtc-caggtgtgctctcaaagagtcgagttgtttgggaatgcagctcaaaatgggtggtaaatgccatctaaagctaaatattggcgagagaccgatagcgaacaagtaccgtgagggaaagatgaaaagaactttggaaagagagttaaacagtacgtgaaattgctgaaagggaaacgcttgaagtcagtcgcatt-gggtggaaatcaacc--tcgcttttgcttggtgtactt-------tcc-a-tc-tgatgggtcagcatcaattttggttgctggataaagttc-ttgggaatgtggcatc-----ttt-ggatgtgttatagccctt-ggacgcatacagcagctgagattgaggaactcagcat---gc---c-gc-------ga-ggc----tggg------ctttgtccaca-t----aacgtgcttaggat-gctggcataatggctttaatcgacccgtcttgaaacacggaccaaggagtctaacatgcctgcgagtg-tttgggtgg--aaaacccatgcgcgtaatgaaagtga--tggttgagat-ccctgtc--gt-ggggagcatcgacgcccagaccggacctt-ttgtgatggatctgc-ggtagagcatgtatgttgggacccgaaagatggtgaactatgcctgaatagggtgaagccagaggaaactctggtggaggctcgtagcgattctgacgtgcaaatcgatcgtcaaatttgggtataggggcgaaagactaatcgaaccatctagtagctggttcctgccgaagtttccctcaggatagcagaaactcg----tatcagatttatgtggtaaagcgaatgattagaggccttggggttgaaacaaccttaacctattctcaaactttaaatatgtaagaacaagctgtctcttga--ttggactgcttgg-cgattgagagtttctagtgggccatttttggtaagcagaactggcgatgc-gggatgaaccgaacgtgaggttaaggtgccggaattcacgc-tcatcagacaccacaaaaggtgttagttcatctagacagcaggacggtggccatggaagtcggaatccgctaaggagtgtgtaacaactcacctgccgaatgaactagccctgaaaatggatggcgc-ttaag-cg-tgatacccatacctca-ccgtcagt--gttgaagtgacgcgctga-cgagtaggcaggcgtggaggtc---agtgaagaagcctaggca-------------------------
>6441_2
--tgagacccctgaaggtcaagcttgcggtcttgtgaagaatttagcattaatggcttgtatttcggtcggttcgttttccgggcctgtaattgagttcttagaagagtggggactggagtctttggaagagaacgcacattcatcgacgtcgttcaccaaggtgtttgttaatggtgtttggattggtgtccaccgtgacgcggctaacctggtgaagaccctgaagaggttaaggagaagagacgatattagtacggagatttctgttgtcagagatataagggaaagggaaatgcgggtatatactgatgcgggtcgggtttgcaggcctctattcatcgtggaagaccaacagttgatcttgcaaaagaaacatattaggtggctaaataatggggctgacgatgaagggcaagagttcaagtgggaacagttgatcaagggtggtatcatcgagcttcttgattctgaagaggaggagaccgtcatgatctcgatgacgcccgaagacctggagaattcccggctgcaacagaggggcattgatcctcacgcaaacgatggcgagtttgatcctgctgcccgtttgaaggctggaactcacgcacatacttggacacattgcgagattcatccgagtatgattcttggcatttgtgctagtatcattcccttccccgatcataaccaggtaagtcaattacccc------tgaagttccttgt-atgaaacattaatcatattctatagtcgcctcgtaacacctaccagtctgcaagg-tcattatcgagata-aaaacatga------c-aagttgttgctggcctcctt------ggcatttcgtgcacgct------tgttat-ttctcattttac--ata-tcc--tttgtgcac-cttc---tgtagatttg------------------------------------------gttt--agg--actgcttagcaaggattgtca-----tc-taatctt-tgcaggctttcc-ttattattt----cagatctatgtttca----tt---tttgta--tac-ccc-agtg---tt--------tatatgaaggcaattg-aatggcacactttgtgtgtctttt---atataat-------gcatatacaactttcagcaacggatctcttggctctcgcatcgatgaagaacgcagcgaaatgcgataagtaatgtgaattgcagaattcagtgaatcatcgaatctttgaacgcatcttgcgctccttgg-tattccgaggagcatgcctgtttgagtgtca--ttattata----tctcaaccatttcca-tttgtt-----tg-gaatatggcttggatct----ggga------gtt-atgcaggccc----ttt-----gtgctggg-tccgctctcctgaaatgaatgacagagaggatgatattttatctatgtt--ta--aacctgcattagatgtgat----aact-gttttgcatctatcctgtggga----------------------------------------------tctg--------catg-atctaaac--------------------------------------------------------------------------------------cccatagtaactgcgagtgaagtgggataagctcaaatttgtaatctggcagtc-------cttgg-ctgtccgagttgtaatctagagaagtgcttacc-tgtgctgga--ccatgtacaagtctcctggaatggagcatcacagagggtgagaatcccgtctttgacatggacta----ccagtgcgtc-caggtgtgctctcaaagagtcgagttgtttgggaatgcagctcaaaatgggtggtaaatgccatctaaagctaaatattggcgagagaccgatagcgaacaagtaccgtgagggaaagatgaaaagaactttggaaagagagttaaacagtacgtgaaattgctgaaagggaaacgcttgaagtcagtcgcatt-gggtggaaatcaacc--tcgcttttgcttggtgtactt-------tcc-a-tc-tgatgggtcagcatcaattttggttgctggataaagttc-ttgggaatgtggcatc-----ttt-ggatgtgttatagccctt-ggacgcatacagcagctgagattgaggaactcagcat---gc---c-gc-------ga-ggc----tggg------ctttgtccaca-t----aacgtgcttaggat-gctggcataatggctttaatcgacccgtcttgaaacacggaccaaggagtctaacatgcctgcgagtg-tttgggtgg--aaaacccatgcgcgtaatgaaagtga--tggttgagat-ccctgtc--gt-ggggagcatcgacgcccagaccggacctt-ttgtgatggatctgc-ggtagagcatgtatgttgggacccgaaagatggtgaactatgcctgaatagggtgaagccagaggaaactctggtggaggctcgtagcgattctgacgtgcaaatcgatcgtcaaatttgggtataggggcgaaagactaatcgaaccatctagtagctggttcctgccgaagtttccctcaggatagcagaaactcg----tatcagatttatgtggtaaagcgaatgattagaggccttggggttgaaacaaccttaacctattctcaaactttaaatatgtaagaacaagctgtctcttga--ttggactgcttgg-cgattgagagtttctagtgggccatttttggtaagcagaactggcgatgc-gggatgaaccgaacgtgaggttaaggtgccggaattcacgc-tcatcagacaccacaaaaggtgttagttcatctagacagcaggacggtggccatggaagtcggaatccgctaaggagtgtgtaacaactcacctgccgaatgaactagccctgaaaatggatggcgc-ttaag-cg-tgatacccatacctca-ccgtcagt--gttgaagtgacgcgctga-cgagtaggcaggcgtggaggtc---agtgaagaagc--------------------------------
>6441_1_holotype
---------cctgaaggtcaagcttgcggtcttgtgaagaatttagcattaatggcttgtatttcggtcggttcgttttccgggcctgtaattgagttcttagaagagtggggactggagtctttggaagagaacgcacattcatcgacgtcgttcaccaaggtgtttgttaatggtgtttggattggtgtccaccgtgacgcggctaacctggtgaagaccctgaagaggttaaggagaagagacgatattagtacggagatttctgttgtcagagatataagggaaagggaaatgcgggtatatactgatgcgggtcgggtttgcaggcctctattcatcgtggaagaccaacagttgatcttgcaaaagaaacatattaggtggctaaataatggggctgacgatgaagggcaagagttcaagtgggaacagttgatcaagggtggtatcatcgagcttcttgattctgaagaggaggagaccgtcatgatctcgatgacgcccgaagacctggagaattcccggctgcaacagaggggcattgatcctcacgcaaacgatggcgagtttgatcctgctgcccgtttgaaggctggaactcacgcacatacttggacacattgcgagattcatccgagtatgattcttggcatttgtgccagtatcattcccttccccgatcataaccaggtaagtcaattacccc------tgaagttccttgt-atgaaacattaatcatattctatagtcgcctcgtaacacctaccagtctg-aagg-tcattatcgagata-aaaacatga------c-aagttgttgctggcctcctt------ggcatttcgtgcacgct------tgttat-ttctcattttac--ata-tcc--tttgtgcac-cttc---tgtagatttg------------------------------------------gttt--agg--actgcttagcaaggattgtca-----tc-taatctt-tgcaggctttcc-ttattattt----cagatctatgtttca----tt---tttgta--tac-ccc-agtg---tt--------tatatgaaggcaattg-aatggcacactttgtgtgtctttt---atataat-------gcatatacaactttcagcaacggatctcttggctctcgcatcgatgaagaacgcagcgaaatgcgataagtaatgtgaattgcagaattcagtgaatcatcgaatctttgaacgcatcttgcgctccttgg-tattccgaggagcatgcctgtttgagtgtca--ttattata----tctcaaccatttcca-tttgtt-----tg-gaatatggcttggatct----ggga------gtt-atgcaggccc----ttt-----gtgttggg-tctgctctcctgaaatgaatgacagagaggatgacattttatctatgtt--ta--aacctgcattagatgtgat----aact-gttttgcatctatcctgtggga----------------------------------------------tctg--------catg-atctaaac-------------------------------------------------------------------------------------------agtaactgcgagtgaagtgggataagctcaaatttgtaatctggcagtc-------cttgg-ctgtccgagttgtaatctagagaagtgcttacc-tgtgctgga--ccatgtacaagtctcctggaatggagcatcacagagggtgagaatcccgtctttgacatggacta----ccagtgcgtc-caggtgtgctctcaaagagtcgagttgtttgggaatgcagctcaaaatgggtggtaaatgccatctaaagctaaatattggcgagagaccgatagcgaacaagtaccgtgagggaaagatgaaaagaactttggaaagagagttaaacagtacgtgaaattgctgaaagggaaacgcttgaagtcagtcgcatt-gggtggaaatcaacc--tcgcttttgcttggtgtactt-------tcc-a-tc-tgatgggtcagcatcaattttggttgctggataaagttc-ttgggaatgtggcatc-----ttt-ggatgtgttatagccctt-ggacgcatacagcagctgagattgaggaactcagcat---gc---c-gc-------ga-ggc----tggg------ctttgtccaca-t----aacgtgcttaggat-gctggcataatggctttaatcgacccgtcttgaaacacggaccaaggagtctaacatgcctgcgagtg-tttgggtgg--aaaacccatgcgcgtaatgaaagtga--tggttgagat-ccctgtc--gt-ggggagcatcgacgcccagaccggacctt-ttgtgatggatctgc-ggtagagcatgtatgttgggacccgaaagatggtgaactatgcctgaatagggtgaagccagaggaaactctggtggaggctcgtagcgattctgacgtgcaaatcgatcgtcaaatttgggtataggggcgaaagactaatcgaaccatctagtagctggttcctgccgaagtttccctcaggatagcagaaactcg----tatcagatttatgtggtaaagcgaatgattagaggccttggggttgaaacaaccttaacctattctcaaactttaaatatgtaagaacaagctgtctcttga--ttggactgcttgg-cgattgagagtttctagtgggccatttttggtaagcagaactggcgatgc-gggatgaaccgaacgtgaggttaaggtgccggaattcacgc-tcatcagacaccacaaaaggtgttagttcatctagacagcaggacggtggccatggaagtcggaatccgctaaggagtgtgtaacaactcacctgccgaatgaactagccctgaaaatggatggcgc-ttaag-cg-tgatacccatacctca-ccgtcagt--gttgaagtgacgcgctga-cgagtaggcaggcgtggaggtc---agtgaagaagcc-------------------------------
>638
-----------------------------------gtgagatttagcattaatggcttgtatttcggtcggttcgttttccgggcctgtaattgagttcttagaagagtggggactggagtctttggaagagaacgcacattcatcgacgtcgttcaccaaggtgtttgttaatggtgtttggattggtgtccaccgtgacgcggctaacctggtgaagaccctgaagaggttaaggagaagagacgatattagtacggagatttctgttgtcagagatataagggaaagggaaatgcgggtatatactgatgcgggtcgggtttgcaggcctctattcatcgtggaagaccaacagttgatcttgcaaaagaaacatattaggtggctaaataatggggctgacgatgaagggcaagagttcaagtgggaacagttgatcaagggtggtatcatcgagcttcttgattctgaagaggaggagaccgtcatgatctcgatgacgcccgaagacctggagaattcccggctgcaacagaggggcattgatcctcacgcaaacgatggcgagtttgatcctgctgcccgtttgaaggctggaactcacgcacatacttggacacattgcgagattcatccgagtatgattcttggcatttgtgccagtatcattcccttccccgatcataaccaggtaagtcaattacccc------tgaagttccttgt-atgaaacattaatcatattctatagtcgcctcgtaacacctaccagtc---aaggatcattattgagata-aaaacatga------c-aagttgttgctggcctcctt------ggcaattcgtgcacgct------tgttat-ttctcattttac--aca-tcc--tttgtgcac-cttc---tgtagatttg------------------------------------------gttt--agg--actgcttaggaaggattgtca-----tc-taatctt-tgcaggctttcc-ttattattt----cagatctatgtttca----tt---tttgta--tac-tcc-agtg---tt--------tatatgaaggcaattg-aatggcgcactttgtgtgtctttt---atataat-------gcatatacaactttcagcaacggatctcttggctctcgcatcgatgaagaacgcagcgaaatgcgataagtaatgtgaattgcagaattcagtgaatcatcgaatctttgaacgcatcttgcgctccttgg-tattccgaggagcatgcctgtttgagtgtca--ttattata----tctcaaccatttcca-tttgtt-----tg-gaatatggcttggatct----ggga------gtt-atgcaggccc----ttt-----gtgttggg-tctgctctcctgaaatgaatgacagagaggatgacattttatctatgtt--ga--aacctgcattagatgtgat----aact-gttttgcatctatcctgtggga----------------------------------------------tctg--------catg-atctaaac--------------------------------------------------------------------------------------------gtaactgcgagtgaagtgggataagctcaaatttgtaatctggcagtc-------cttgg-ctgtccgagttgtaatctagagaagtgcttacc-tgtgctgga--ccatgtacaagtctcctggaatggagcatcacagagggtgagaatcccgtctttgacatggacta----ccagtgcgtc-caggtgtgctctcaaagagtcgagttgtttgggaatgcagctcaaaatgggtggtaaatgccatctaaagctaaatattggcgagagaccgatagcgaacaagtaccgtgagggaaagatgaaaagaactttggaaagagagttaaacagtacgtgaaattgctgaaagggaaacgcttgaagtcagtcgcatt-gggtggaaatcaacc--tcgcttttgcttggtgtactt-------tcc-a-tc-tgatgggtcagcatcaattttggttgctggataaagttc-ttgggaatgtggcatc-----ttt-ggatgtgttatagccctt-ggacgcatacagcagctgagattgaggaactcagcat---gc---c-gt-------ga-ggc----tggg------ctttgtccaca-t----aacgtgcttaggat-gctggcataatggctttaatcgacccgtcttgaaacacggaccaaggagtctaacatgcctgcgagtg-tttgggtgg--aaaacccatgcgcgtaatgaaagtga--tggttgagat-ccctgtc--gtgggggagcatcgacgcccagaccggacctt-ttgtgatggatctgc-ggtagagcatgtatgttgggacccgaaagatggtgaactatgcctgaatagggtgaagccagaggaaactctggtggaggctcgtagcgattctgacgtgcaaatcgatcgtcaaatttgggtataggggcgaaagactaatcgaaccatctagtagctggttcctgccgaagtttccctcaggatagcagaaactcg----tatcagatttatgtggtaaagcgaatgattagaggccttggggttgaaacaaccttaacctattctcaaactttaaatatgtaagaacaagctgtctcttga--ttggactgcttgg-cgattgagagtttctagtgggccatttttggtaagcagaactggcgatgc-gggatgaaccgaacgtgaggttaaggtgccggaattcacgc-tcatcagacaccacaaaaggtgttagttcatctagacagcaggacggtggccatggaagtcggaatccgctaaggagtgtgtaacaactcacctgccgaatgaactagccctgaaaatggatggcgc-ttaag-cg-tgatacccatacctca-ccgtcagt--gttgaagtgacgcgctga-cgagtaggcaggcgtggaggtct--agtgaagaagcctaggcagtgat--------------------
